# Supplementary material for: Polymorphism analysis of the chloroplast and mitochondrial genomes in soybean
Source: BMC Plant Biol. 2023 Jan 7;23:15. doi: 10.1186/s12870-022-04028-3 (PMC9825035; doi:10.1186/s12870-022-04028-3)
Supplement: Supplementary file 4 — Additional file 4: Table S4. Chloroplast and mitochondrial haplotype in soybean varieties. [file 12870_2022_4028_MOESM4_ESM.xlsx]

## Sheet: Sheet1
Table S4. Chloroplast and mitochondrial haplotype in soybean varieties.
Code	Name	Organism	CHLHap.Group	CHLHap	MITHap.Group	MITHap	Country	Province
BF		Glycine max	CTG4	CT5	MTG4	MT6	China
BT		Glycine max	CTG4	CT5	MTG4	MT6	China
BX3p1		Glycine max	CTG1	CT1	MTG1	MT1	Brazil
BX3p2		Glycine max	CTG1	CT1	MTG1	MT1	Brazil
CA001	Heilongjiang 41	Glycine max	CTG1	CT1	MTG1	MT1	China	Hei Long Jiang
CA002	Kexi 283	Glycine max	CTG1	CT1	MTG1	MT1	China	Hei Long Jiang
CA003	Heihe 3	Glycine max	CTG1	CT1	MTG1	MT1	China	Hei Long Jiang
CA004	Fengshou 10	Glycine max	CTG1	CT1	MTG1	MT1	China	Hei Long Jiang
CA005	Heihe 51	Glycine max	CTG1	CT1	MTG1	MT1	China	Hei Long Jiang
CA006	Fengshou 12	Glycine max	CTG1	CT1	MTG1	MT1	China	Hei Long Jiang
CA007	Fengshou 17	Glycine max	CTG1	CT1	MTG1	MT1	China	Hei Long Jiang
CA008	Beifeng 2	Glycine max	CTG1	CT1	MTG1	MT1	China	Hei Long Jiang
CA009	Fengshou 19	Glycine max	CTG1	CT1	MTG1	MT1	China	Hei Long Jiang
CA010	Heihe 9	Glycine max	CTG1	CT1	MTG1	MT1	China	Hei Long Jiang
CA011	Beifeng 9	Glycine max	CTG1	CT2	MTG2	MT2	China	Hei Long Jiang
CA012	Heihe 19	Glycine max	CTG1	CT2	MTG2	MT2	China	Hei Long Jiang
CA013	Heihe 27	Glycine max	CTG1	CT2	MTG2	MT2	China	Hei Long Jiang
CA014	Fengshou 24	Glycine max	CTG1	CT1	MTG1	MT1	China	Hei Long Jiang
CA015	Heihe 38	Glycine max	CTG1	CT1	MTG1	MT1	China	Hei Long Jiang
CA016	Beidou 5	Glycine max	CTG1	CT2	MTG2	MT2	China	Hei Long Jiang
CA017	Heihe 43	Glycine max	CTG1	CT2	MTG2	MT2	China	Hei Long Jiang
CA018	Jiangmodou 1	Glycine max	CTG1	CT2	MTG2	MT2	China	Hei Long Jiang
CA019	Huajiang 4	Glycine max	CTG1	CT1	MTG1	MT1	China	Hei Long Jiang
CA020	Dengke 1	Glycine max	CTG1	CT2	MTG2	MT2	China	Nei Meng Gu
CA021	Mengdou 30	Glycine max	CTG1	CT1	MTG1	MT1	China	Nei Meng Gu
CA022	Beifeng 11	Glycine max	CTG1	CT2	MTG2	MT2	China	Hei Long Jiang
CA023	Heihe 18	Glycine max	CTG1	CT1	MTG1	MT1	China	Hei Long Jiang
CA024	Jinyuan 2	Glycine max	CTG1	CT1	MTG1	MT1	China	Hei Long Jiang
CA025	Mancangjin	Glycine max	CTG1	CT1	MTG1	MT1	China	Hei Long Jiang
CA026	Jingshanpu	Glycine max	CTG1	CT1	MTG1	MT1	China	Hei Long Jiang
CA027	Zhi 2	Glycine max	CTG1	CT1	MTG1	MT1	China	Ji Lin
CA028	Dongnong 4	Glycine max	CTG1	CT1	MTG1	MT1	China	Hei Long Jiang
CA029	Hejiao 8	Glycine max	CTG1	CT1	MTG1	MT1	China	Hei Long Jiang
CA030	Hejiao 6	Glycine max	CTG1	CT1	MTG1	MT1	China	Hei Long Jiang
CA031	Heinong 16	Glycine max	CTG1	CT1	MTG1	MT1	China	Hei Long Jiang
CA032	Suinong 3	Glycine max	CTG1	CT1	MTG1	MT1	China	Hei Long Jiang
CA033	Hefeng 22	Glycine max	CTG1	CT1	MTG1	MT1	China	Hei Long Jiang
CA034	Heinong 26	Glycine max	CTG1	CT2	MTG2	MT2	China	Hei Long Jiang
CA035	Suinong 4	Glycine max	CTG1	CT1	MTG1	MT1	China	Hei Long Jiang
CA036	Hefeng 25	Glycine max	CTG1	CT2	MTG2	MT2	China	Hei Long Jiang
CA037	Heinong 33	Glycine max	CTG1	CT1	MTG1	MT1	China	Hei Long Jiang
CA038	Suinong 8	Glycine max	CTG1	CT1	MTG1	MT1	China	Hei Long Jiang
CA039	Heinong 35	Glycine max	CTG1	CT2	MTG2	MT2	China	Hei Long Jiang
CA040	Suinong 10	Glycine max	CTG1	CT1	MTG1	MT1	China	Hei Long Jiang
CA041	Hefeng 35	Glycine max	CTG1	CT2	MTG2	MT2	China	Hei Long Jiang
CA042	Suinong 14	Glycine max	CTG1	CT2	MTG2	MT2	China	Hei Long Jiang
CA043	Heinong 43	Glycine max	CTG1	CT1	MTG1	MT1	China	Hei Long Jiang
CA044	Heinong 44	Glycine max	CTG1	CT1	MTG1	MT1	China	Hei Long Jiang
CA045	Hefeng 45	Glycine max	CTG1	CT1	MTG1	MT1	China	Hei Long Jiang
CA046	Hefeng 50	Glycine max	CTG1	CT2	MTG2	MT2	China	Hei Long Jiang
CA047	Hefeng 47	Glycine max	CTG1	CT2	MTG2	MT2	China	Hei Long Jiang
CA048	Suinong 28	Glycine max	CTG1	CT2	MTG2	MT2	China	Hei Long Jiang
CA049	Kenfeng 16	Glycine max	CTG1	CT1	MTG1	MT1	China	Hei Long Jiang
CA050	Heinong 48	Glycine max	CTG1	CT1	MTG1	MT1	China	Hei Long Jiang
CA051	Hefeng 55	Glycine max	CTG1	CT2	MTG2	MT2	China	Hei Long Jiang
CA052	Kangxian 4	Glycine max	CTG1	CT1	MTG1	MT1	China	Hei Long Jiang
CA053	Heinong 37	Glycine max	CTG1	CT1	MTG1	MT1	China	Hei Long Jiang
CA054	Liaodou 15	Glycine max	CTG1	CT1	MTG1	MT1	China	Liao Ning
CA055	Fushou	Glycine max	CTG1	CT2	MTG2	MT2	China	Liao Ning
CA056	Huangbaozhu	Glycine max	CTG1	CT1	MTG1	MT1	China	Ji Lin
CA057	Xiaojinhuang 1	Glycine max	CTG1	CT1	MTG1	MT1	China	Ji Lin
CA058	Fengdihuang	Glycine max	CTG1	CT1	MTG1	MT1	China	Ji Lin
CA059	Jiti 1	Glycine max	CTG1	CT1	MTG1	MT1	China	Liao Ning
CA060	Jiti 5	Glycine max	CTG1	CT1	MTG1	MT1	China	Ji Lin
CA061	Jilin 3	Glycine max	CTG1	CT1	MTG1	MT1	China	Ji Lin
CA062	Jilin 6	Glycine max	CTG1	CT1	MTG1	MT1	China	Ji Lin
CA063	Tiefeng 3	Glycine max	CTG1	CT1	MTG1	MT1	China	Liao Ning
CA064	Tiefeng 18	Glycine max	CTG1	CT1	MTG1	MT1	China	Liao Ning
CA065	Kaiyu 3	Glycine max	CTG1	CT1	MTG1	MT1	China	Liao Ning
CA066	Jilin 13	Glycine max	CTG1	CT1	MTG1	MT1	China	Ji Lin
CA067	Jiunong 9	Glycine max	CTG1	CT1	MTG1	MT1	China	Ji Lin
CA068	Kaiyu 8	Glycine max	CTG1	CT1	MTG1	MT1	China	Liao Ning
CA069	Changnong 4	Glycine max	CTG1	CT1	MTG1	MT1	China	Ji Lin
CA070	Jilin 20	Glycine max	CTG1	CT1	MTG1	MT1	China	Ji Lin
CA071	Kaiyu 10	Glycine max	CTG1	CT1	MTG1	MT1	China	Liao Ning
CA072	Changnong 5	Glycine max	CTG1	CT1	MTG1	MT1	China	Ji Lin
CA073	Jilin 30	Glycine max	CTG1	CT1	MTG1	MT1	China	Ji Lin
CA074	Tiefeng 29	Glycine max	CTG1	CT1	MTG1	MT1	China	Liao Ning
CA075	Jiunong 22	Glycine max	CTG1	CT1	MTG1	MT1	China	Ji Lin
CA076	Jilin 47	Glycine max	CTG1	CT1	MTG1	MT1	China	Liao Ning
CA077	Tiefeng 31	Glycine max	CTG1	CT1	MTG1	MT1	China	Liao Ning
CA078	Jiyu 57	Glycine max	CTG1	CT1	MTG1	MT1	China	Ji Lin
CA079	Zhonghuang 35	Glycine max	CTG1	CT1	MTG1	MT1	China	Bei Jing
CA080	Haiyangpamanqing	Glycine max	CTG1	CT1	MTG1	MT1	China	Shan Dong
CA081	Shangcaiercaopingdingshi	Glycine max	CTG1	CT2	MTG2	MT2	China	Shan Dong
CA082	Hezeniumaohuang	Glycine max	CTG1	CT2	MTG2	MT2	China	Shan Dong
CA083	Yidupingdinghuang	Glycine max	CTG1	CT1	MTG1	MT1	China	Shan Dong
CA084	Xinhuangdou	Glycine max	CTG1	CT1	MTG1	MT4	China	Shan Dong
CA085	Juxuan 23	Glycine max	CTG1	CT1	MTG1	MT1	China	Shan Dong
CA086	Qihuang 10	Glycine max	CTG1	CT1	MTG1	MT1	China	Shan Dong
CA087	Yanhuang 1	Glycine max	CTG1	CT1	MTG1	MT1	China	Shan Dong
CA088	Fengshouhuang	Glycine max	CTG1	CT4	MTG1	MT1	China	Shan Dong
CA089	Henanzaofeng 1	Glycine max	CTG1	CT1	MTG1	MT1	China	He Nan
CA090	Wenfeng 7	Glycine max	CTG1	CT1	MTG1	MT1	China	Shan Dong
CA091	Yuejin 5	Glycine max	CTG1	CT4	MTG1	MT1	China	Shan Dong
CA092	Youbian 30	Glycine max	CTG1	CT1	MTG1	MT1	China	Bei Jing
CA093	Jidou 4	Glycine max	CTG1	CT2	MTG2	MT2	China	He Bei
CA094	Ludou 4	Glycine max	CTG1	CT1	MTG1	MT1	China	Shan Dong
CA095	Yudou 2	Glycine max	CTG1	CT2	MTG2	MT2	China	He Nan
CA096	Zhongdou 19	Glycine max	CTG4	CT5	MTG4	MT6	China	He Nan
CA097	Kefeng 6	Glycine max	CTG1	CT1	MTG1	MT1	China	Bei Jing
CA098	Jidou 7	Glycine max	CTG1	CT1	MTG1	MT1	China	He Bei
CA099	Ludou 11	Glycine max	CTG1	CT1	MTG1	MT1	China	Shan Dong
CA100	Jidou 12	Glycine max	CTG1	CT1	MTG1	MT4	China	He Bei
CA101	Yudou 22	Glycine max	CTG1	CT1	MTG1	MT1	China	He Nan
CA102	Zhonghuang 13	Glycine max	CTG1	CT2	MTG2	MT2	China	Bei Jing
CA103	Zheng 92116	Glycine max	CTG1	CT4	MTG1	MT1	China	He Nan
CA104	Handou 5	Glycine max	CTG1	CT1	MTG1	MT1	China	He Bei
CA105	Yudou 8	Glycine max	CTG1	CT2	MTG2	MT2	China	He Nan
CA106	Yudou 29	Glycine max	CTG1	CT1	MTG1	MT1	China	He Nan
CA107	Xudou 9	Glycine max	CTG1	CT2	MTG2	MT2	China	Jiang Su
CA108	Hedou 13	Glycine max	CTG1	CT2	MTG2	MT2	China	Shan Dong
CA109	Jidou 17	Glycine max	CTG1	CT1	MTG1	MT1	China	He Bei
CA110	Wandou 24	Glycine max	CTG1	CT1	MTG1	MT1	China	An Hui
CA111	Zhonghuang 37	Glycine max	CTG1	CT2	MTG2	MT2	China	Bei Jing
CA112	Fu 9765	Glycine max	CTG1	CT4	MTG1	MT1	China	An Hui
CA113	Zhonghuang 30	Glycine max	CTG1	CT1	MTG1	MT1	China	Bei Jing
CA114	Jindou 19	Glycine max	CTG1	CT1	MTG1	MT1	China	Shan Xi
CA115	Jindou 21	Glycine max	CTG1	CT1	MTG1	MT1	China	Shan Xi
CA116	Jindou 23	Glycine max	CTG1	CT1	MTG1	MT1	China	Shan Xi
CA117	Jindou 25	Glycine max	CTG1	CT1	MTG1	MT4	China	Shan Xi
CA118	Aijiaozao	Glycine max	CTG1	CT2	MTG2	MT2	China	Hu Bei
CA119	Zhechun 3	Glycine max	CTG1	CT1	MTG1	MT1	China	Zhe Jiang
CA120	Guichun 1	Glycine max	CTG1	CT1	MTG1	MT1	China	Guang Xi
CA121	Guichun 8	Glycine max	CTG1	CT1	MTG1	MT4	China	Guang Xi
CA122	Tianlong 1	Glycine max	CTG1	CT1	MTG1	MT1	China	Hu Bei
CA123	Houzimao	Glycine max	CTG1	CT1	MTG1	MT4	China	Hu Bei
CA124	Edou 8	Glycine max	CTG1	CT1	MTG1	MT1	China	Hu Bei
CA125	Guixia 1	Glycine max	CTG1	CT2	MTG2	MT2	China	Guang Xi
CA126	Dian 86-4	Glycine max	CTG1	CT1	MTG1	MT1	China	Yun Nan
CA127	Jinningdahuangdou	Glycine max	CTG1	CT1	MTG1	MT1	China	Yun Nan
CA128	Qiandou 6	Glycine max	CTG1	CT1	MTG1	MT1	China	Gui Zhou
CA129	Taiwan 75	Glycine max	CTG1	CT1	MTG1	MT1	China	Tai Wan
CA130	Suxie 1	Glycine max	CTG1	CT2	MTG2	MT2	China	Jiang Su
CA133	Nandou 12	Glycine max	CTG4	CT5	MTG4	MT6	China	Si Chuan
CA134	Gongxuan 1	Glycine max	CTG4	CT5	MTG4	MT6	China	Si Chuan
CA135	Zihua 4	Glycine max	CTG1	CT1	MTG1	MT1	China	Hei Long Jiang
CA136	Jinda 332	Glycine max	CTG1	CT2	MTG2	MT2	China	Jiang Su
CA137	Heihe wild soybean	Glycine soja	CTG4	CT9	MTG4	MT7	China	Hei Long Jiang
CA138	Bayan wild soybean	Glycine soja	CTG3	CT20	MTG4	MT10	China	Hei Long Jiang
CA139	Baiyandian wild soybean	Glycine soja	CTG2	CT6	MTG3	MT19	China	He Bei
CA140	Guanxi wild soybean	Glycine soja	CTG1	CT21	MTG1	MT20	China	Guang Xi
CRR106893	PI 483463	Glycine soja	CTG3	CT15	MTG4	MT10	China
CRR106894	PI 101404 B	Glycine soja	CTG3	CT13	MTG4	MT10	China
CRR106895	PI 561355	Glycine soja	CTG4	CT18	MTG4	MT7	China	Hei Long Jiang
CRR106896	PI 458538 -1	Glycine soja	CTG4	CT9	MTG4	MT7	China	Hei Long Jiang
CRR106897	PI 479768	Glycine soja	CTG4	CT11	MTG4	MT7	China	Hei Long Jiang
CRR106898	PI 464866 A	Glycine soja	CTG4	CT9	MTG4	MT7	China	Hei Long Jiang
CRR106899	PI 464891 B	Glycine soja	CTG4	CT11	MTG4	MT7	China	Ji Lin
CRR106900	PI 479746 B	Glycine soja	CTG3	CT24	MTG4	MT10	China	Ji Lin
CRR106901	PI 407294	Glycine soja	CTG2	CT6	MTG3	MT8	China	Ji Lin
CRR106902	PI 479753 C	Glycine soja	CTG2	CT6	MTG3	MT12	China	Ji Lin
CRR106903	PI 464890 A	Glycine soja	CTG4	CT9	MTG4	MT7	China	Ji Lin
CRR106904	PI 407290	Glycine soja	CTG2	CT6	MTG3	MT8	China	Ji Lin
CRR106905	PI 479744	Glycine soja	CTG3	CT15	MTG4	MT10	China	Ji Lin
CRR106906	PI 407299	Glycine soja	CTG2	CT10	MTG3	MT11	China	Liao Ning
CRR106907	PI 464929 A -1	Glycine soja	CTG4	CT11	MTG4	MT7	China	Liao Ning
CRR106908	PI 464926	Glycine soja	CTG4	CT9	MTG4	MT7	China	Liao Ning
CRR106909	PI 468399 B	Glycine soja	CTG2	CT16	MTG3	MT8	China	Shan Dong
CRR106910	PI 326581	Glycine soja	CTG4	CT18	MTG4	MT7	Russian Federation
CRR106911	PI 81762	Glycine soja	CTG3	CT13	MTG4	MT10	Russian Federation
CRR106912	PI 567194	Glycine soja	CTG2	CT6	MTG3	MT8	Russian Federation
CRR106913	PI 578357 -2	Glycine soja	CTG2	CT6	MTG3	MT8	Russian Federation
CRR106914	PI 507719	Glycine soja	CTG4	CT25	MTG4	MT7	Russian Federation
CRR106915	PI 578340 A	Glycine soja	CTG2	CT6	MTG3	MT8	Russian Federation
CRR106916	PI 578343	Glycine soja	CTG3	CT24	MTG4	MT10	Russian Federation
CRR106917	PI 578340 B	Glycine soja	CTG2	CT6	MTG3	MT8	Russian Federation
CRR106918	PI 507791	Glycine soja	CTG4	CT25	MTG4	MT7	Russian Federation
CRR106919	PI 507801	Glycine soja	CTG2	CT6	MTG3	MT8	Russian Federation
CRR106920	PI 342620 B -1	Glycine soja	CTG2	CT6	MTG3	MT8	Russian Federation
CRR106921	PI 522231 A	Glycine soja	CTG2	CT29	MTG3	MT21	Russian Federation
CRR106922	PI 522225 A	Glycine soja	CTG2	CT6	MTG3	MT8	Russian Federation
CRR106923	PI 507786	Glycine soja	CTG4	CT30	MTG4	MT7	Russian Federation
CRR106924	PI 522230 A	Glycine soja	CTG2	CT16	MTG3	MT8	Russian Federation
CRR106925	PI 522232	Glycine soja	CTG2	CT16	MTG3	MT8	Russian Federation
CRR106926	PI 342622 B	Glycine soja	CTG2	CT16	MTG3	MT8	Russian Federation
CRR106927	PI 507785	Glycine soja	CTG4	CT9	MTG4	MT7	Russian Federation
CRR106928	PI 522229	Glycine soja	CTG2	CT6	MTG3	MT8	Russian Federation
CRR106929	PI 522234	Glycine soja	CTG4	CT9	MTG4	MT7	Russian Federation
CRR106930	PI 507797	Glycine soja	CTG4	CT31	MTG4	MT7	Russian Federation
CRR106931	PI 522203	Glycine soja	CTG2	CT19	MTG3	MT8	Russian Federation
CRR106932	PI 507805	Glycine soja	CTG3	CT13	MTG4	MT10	Russian Federation
CRR106933	PI 342620 B -2	Glycine soja	CTG2	CT6	MTG3	MT8	Russian Federation
CRR106934	PI 153293	Glycine max	CTG1	CT1	MTG1	MT1	Belgium
CRR106935	PI 438364	Glycine max	CTG1	CT1	MTG1	MT1	Canada
CRR106936	PI 89061-2	Glycine max	CTG1	CT2	MTG2	MT2	China
CRR106937	PI 603674	Glycine max	CTG2	CT3	MTG3	MT3	China
CRR106938	PI 603755 D	Glycine max	CTG2	CT3	MTG3	MT5	China
CRR106939	PI 437586 A	Glycine max	CTG1	CT1	MTG1	MT1	China
CRR106940	Lv Bao Shi	Glycine max	CTG1	CT1	MTG1	MT1	China
CRR106941	PI 89005-4	Glycine max	CTG1	CT2	MTG2	MT2	China
CRR106942	Da Huang Dou -2	Glycine max	CTG1	CT2	MTG2	MT2	China
CRR106943	Wu Xing Wei	Glycine max	CTG1	CT1	MTG1	MT1	China
CRR106944	PI 603755 C	Glycine max	CTG2	CT3	MTG3	MT5	China
CRR106945	PI 79797	Glycine max	CTG1	CT2	MTG2	MT2	China
CRR106946	PI 578499 B	Glycine max	CTG1	CT1	MTG1	MT1	China
CRR106947	PI 437961	Glycine max	CTG1	CT1	MTG1	MT1	China
CRR106948	PI 88789	Glycine max	CTG1	CT1	MTG1	MT1	China
CRR106949	Xiao Hei Dou -2	Glycine max	CTG2	CT3	MTG3	MT3	China
CRR106950	PI 70023	Glycine max	CTG1	CT1	MTG1	MT1	China
CRR106951	PI 87531	Glycine max	CTG1	CT1	MTG1	MT1	China
CRR106952	PI 89055	Glycine max	CTG1	CT2	MTG2	MT2	China
CRR106953	PI 437805	Glycine max	CTG1	CT1	MTG1	MT1	China
CRR106954	PI 603418 A	Glycine max	CTG1	CT1	MTG1	MT1	China
CRR106955	Xiao Huang Dou -4	Glycine max	CTG1	CT1	MTG1	MT1	China
CRR106956	PI 89773	Glycine max	CTG2	CT3	MTG3	MT3	China
CRR106957	PI 593967	Glycine max	CTG1	CT1	MTG1	MT1	China
CRR106958	Tian E Dan -2	Glycine max	CTG1	CT1	MTG1	MT1	China
CRR106959	Niu Mao Huang -2	Glycine max	CTG1	CT1	MTG1	MT1	China
CRR106960	PI 438252 B	Glycine max	CTG1	CT2	MTG2	MT2	China
CRR106961	PI 603387	Glycine max	CTG1	CT2	MTG2	MT2	China
CRR106962	PI 603438 D	Glycine max	CTG1	CT1	MTG1	MT1	China
CRR106963	PI 603562 A	Glycine max	CTG1	CT1	MTG1	MT1	China
CRR106964	PI 89059	Glycine max	CTG1	CT1	MTG1	MT1	China
CRR106965	Xiao Huang Dou -2	Glycine max	CTG1	CT1	MTG1	MT1	China
CRR106966	PI 603560	Glycine max	CTG2	CT3	MTG3	MT5	China
CRR106967	PI 438199	Glycine max	CTG1	CT2	MTG2	MT2	China
CRR106968	PI 603556	Glycine max	CTG1	CT1	MTG1	MT1	China
CRR106969	PI 578417 B	Glycine max	CTG1	CT1	MTG1	MT1	China
CRR106970	PI 437799	Glycine max	CTG2	CT3	MTG3	MT5	China
CRR106971	PI 603304	Glycine max	CTG1	CT1	MTG1	MT1	China
CRR106972	PI 437715	Glycine max	CTG1	CT1	MTG1	MT1	China
CRR106973	PI 437902 B	Glycine max	CTG1	CT1	MTG1	MT1	China
CRR106974	PI 538400	Glycine max	CTG1	CT1	MTG1	MT1	China
CRR106975	PI 603412 A	Glycine max	CTG2	CT3	MTG3	MT5	China
CRR106976	PI 438153	Glycine max	CTG1	CT1	MTG1	MT1	China
CRR106977	PI 438063	Glycine max	CTG1	CT2	MTG2	MT2	China
CRR106978	Xiao Yuan Huang Dou	Glycine max	CTG2	CT3	MTG3	MT5	China
CRR106979	PI 437625	Glycine max	CTG1	CT1	MTG1	MT1	China
CRR106980	PI 438065	Glycine max	CTG1	CT1	MTG1	MT1	China
CRR106981	PI 438072	Glycine max	CTG1	CT1	MTG1	MT1	China
CRR106982	PI 438115	Glycine max	CTG1	CT2	MTG2	MT2	China
CRR106983	PI 420338	Glycine max	CTG1	CT1	MTG1	MT1	China
CRR106984	PI 89014	Glycine max	CTG1	CT2	MTG2	MT2	China
CRR106985	PI 438052	Glycine max	CTG1	CT2	MTG2	MT2	China
CRR106986	PI 437977	Glycine max	CTG1	CT2	MTG2	MT2	China
CRR106987	PI 578499 C	Glycine max	CTG1	CT1	MTG1	MT1	China
CRR106988	PI 437846	Glycine max	CTG1	CT1	MTG1	MT1	China
CRR106989	Hu Pi Dou	Glycine max	CTG1	CT1	MTG1	MT1	China
CRR106990	PI 603778	Glycine max	CTG1	CT1	MTG1	MT1	China
CRR106991	PI 603308 B	Glycine max	CTG1	CT1	MTG1	MT1	China
CRR106992	PI 603693 A	Glycine max	CTG1	CT2	MTG2	MT2	China
CRR106993	PI 603422 C	Glycine max	CTG2	CT3	MTG3	MT5	China
CRR106994	PI 437862	Glycine max	CTG1	CT1	MTG1	MT1	China
CRR106995	PI 603494	Glycine max	CTG1	CT1	MTG1	MT1	China
CRR106996	PI 603492	Glycine max	CTG1	CT1	MTG1	MT1	China
CRR106997	PI 561302 C	Glycine max	CTG1	CT1	MTG1	MT1	China
CRR106998	PI 592931	Glycine max	CTG1	CT1	MTG1	MT1	China
CRR106999	PI 438045	Glycine max	CTG1	CT1	MTG1	MT1	China
CRR107000	PI 603491	Glycine max	CTG1	CT1	MTG1	MT1	China
CRR107001	Huang Da Li	Glycine max	CTG1	CT2	MTG2	MT2	China
CRR107002	PI 603663	Glycine max	CTG1	CT2	MTG2	MT2	China
CRR107003	PI 437947	Glycine max	CTG1	CT1	MTG1	MT1	China
CRR107004	PI 592951	Glycine max	CTG1	CT2	MTG2	MT2	China
CRR107005	PI 603527 A	Glycine max	CTG2	CT3	MTG3	MT5	China
CRR107006	PI 603401	Glycine max	CTG2	CT3	MTG3	MT3	China
CRR107007	PI 603457 A	Glycine max	CTG1	CT1	MTG1	MT1	China
CRR107008	PI 438267	Glycine max	CTG1	CT1	MTG1	MT1	China
CRR107009	PI 603498 A	Glycine max	CTG1	CT2	MTG2	MT2	China
CRR107010	PI 603457 C	Glycine max	CTG1	CT1	MTG1	MT1	China
CRR107011	PI 438252 A	Glycine max	CTG1	CT2	MTG2	MT2	China
CRR107012	PI 438018	Glycine max	CTG1	CT1	MTG1	MT1	China
CRR107013	PI 578415	Glycine max	CTG1	CT1	MTG1	MT1	China
CRR107014	PI 603397	Glycine max	CTG1	CT1	MTG1	MT1	China
CRR107015	PI 603564 C	Glycine max	CTG1	CT1	MTG1	MT1	China
CRR107016	PI 612761 A	Glycine max	CTG2	CT10	MTG3	MT11	China
CRR107017	PI 603587 C	Glycine max	CTG2	CT3	MTG3	MT3	China
CRR107018	PI 86878-2	Glycine max	CTG1	CT1	MTG1	MT1	China
CRR107019	PI 603453	Glycine max	CTG1	CT22	MTG1	MT1	China
CRR107020	PI 253666 A	Glycine max	CTG1	CT2	MTG2	MT2	China
CRR107021	PI 603551 C	Glycine max	CTG2	CT3	MTG3	MT3	China
CRR107022	PI 437655	Glycine max	CTG2	CT3	MTG3	MT5	China
CRR107023	PI 89006-2	Glycine max	CTG1	CT2	MTG2	MT2	China
CRR107024	PI 603331	Glycine max	CTG1	CT2	MTG2	MT2	China
CRR107025	PI 603730 C	Glycine max	CTG1	CT2	MTG2	MT2	China
CRR107026	PI 603543 B	Glycine max	CTG1	CT1	MTG1	MT1	China
CRR107027	PI 80536	Glycine max	CTG1	CT1	MTG1	MT1	China
CRR107028	PI 603664	Glycine max	CTG1	CT1	MTG1	MT1	China
CRR107029	PI 603495 A	Glycine max	CTG1	CT1	MTG1	MT1	China
CRR107030	PI 436612	Glycine max	CTG1	CT1	MTG1	MT1	China
CRR107031	PI 603429 A	Glycine max	CTG1	CT1	MTG1	MT1	China
CRR107032	PI 437664	Glycine max	CTG2	CT3	MTG3	MT3	China
CRR107033	Ping Rang Tai Bai	Glycine max	CTG1	CT1	MTG1	MT1	China
CRR107034	PI 603348 A	Glycine max	CTG1	CT2	MTG2	MT2	China
CRR107035	Peking	Glycine max	CTG2	CT3	MTG3	MT5	China
CRR107036	PI 438181 A	Glycine max	CTG1	CT1	MTG1	MT1	China
CRR107037	PI 593956 B	Glycine max	CTG1	CT1	MTG1	MT1	China
CRR107038	PI 603735 B	Glycine max	CTG1	CT2	MTG2	MT2	China
CRR107039	PI 437909 A	Glycine max	CTG1	CT1	MTG1	MT1	China
CRR107040	Hui Pi Zhi	Glycine max	CTG1	CT7	MTG1	MT1	China
CRR107041	PI 603339 A	Glycine max	CTG1	CT1	MTG1	MT1	China
CRR107042	PI 437654 -1	Glycine max	CTG2	CT3	MTG3	MT5	China
CRR107043	PI 437830	Glycine max	CTG1	CT1	MTG1	MT1	China
CRR107044	PI 437613	Glycine max	CTG1	CT1	MTG1	MT1	China
CRR107045	PI 438257 B	Glycine max	CTG2	CT3	MTG3	MT3	China
CRR107046	Xing Da Dou	Glycine max	CTG1	CT1	MTG1	MT1	China
CRR107047	FC 1547	Glycine max	CTG1	CT1	MTG1	MT1	China
CRR107048	Hua Chi Lv Di Dou	Glycine max	CTG1	CT1	MTG1	MT1	China
CRR107049	Shang Cai Er Li Ping Ding Shi	Glycine max	CTG1	CT2	MTG2	MT2	China
CRR107050	PI 612759 A	Glycine max	CTG4	CT26	MTG4	MT7	China
CRR107051	Te Da Li No.1	Glycine max	CTG1	CT1	MTG1	MT1	China
CRR107052	PI 81768	Glycine max	CTG2	CT10	MTG3	MT11	China
CRR107053	PI 603662 B	Glycine max	CTG1	CT1	MTG1	MT1	China
CRR107054	PI 438104	Glycine max	CTG1	CT1	MTG1	MT1	China
CRR107055	PI 438020	Glycine max	CTG1	CT1	MTG1	MT1	China
CRR107056	PI 437784	Glycine max	CTG1	CT1	MTG1	MT1	China
CRR107057	Hei Hei Dou	Glycine max	CTG2	CT3	MTG3	MT3	China
CRR107058	PI 603436 B	Glycine max	CTG1	CT1	MTG1	MT1	China
CRR107059	Wang Yang Da Dou	Glycine max	CTG1	CT1	MTG1	MT1	China
CRR107060	PI 438095	Glycine max	CTG1	CT1	MTG1	MT1	China
CRR107061	Ji Yan Dou	Glycine max	CTG2	CT3	MTG3	MT3	China
CRR107062	PI 603561	Glycine max	CTG1	CT1	MTG1	MT1	China
CRR107063	PI 438145	Glycine max	CTG1	CT1	MTG1	MT1	China
CRR107064	Xiao Bai Hua Hei Dou	Glycine max	CTG2	CT3	MTG3	MT3	China
CRR107065	PI 438222	Glycine max	CTG1	CT1	MTG1	MT1	China
CRR107066	PI 603326	Glycine max	CTG1	CT1	MTG1	MT1	China
CRR107067	PI 68535	Glycine max	CTG2	CT3	MTG3	MT5	China
CRR107068	PI 437936	Glycine max	CTG1	CT1	MTG1	MT1	China
CRR107069	Man Gui Dou	Glycine max	CTG1	CT1	MTG1	MT1	China
CRR107070	PI 567710	Glycine max	CTG2	CT3	MTG3	MT3	China	An Hui
CRR107071	PI 567713 D	Glycine max	CTG1	CT2	MTG2	MT2	China	An Hui
CRR107072	PI 567692	Glycine max	CTG1	CT2	MTG2	MT2	China	An Hui
CRR107073	PI 567696 C	Glycine max	CTG1	CT2	MTG2	MT2	China	An Hui
CRR107074	PI 567716 A	Glycine max	CTG1	CT2	MTG2	MT2	China	An Hui
CRR107075	PI 567686	Glycine max	CTG1	CT2	MTG2	MT2	China	An Hui
CRR107076	Si Xian Tu Li Wai	Glycine max	CTG1	CT4	MTG1	MT1	China	An Hui
CRR107077	PI 567732	Glycine max	CTG1	CT2	MTG2	MT2	China	An Hui
CRR107078	Sui Xi Wan Dou Tuan	Glycine max	CTG1	CT2	MTG2	MT2	China	An Hui
CRR107079	Xin Liu Qing	Glycine max	CTG1	CT2	MTG2	MT2	China	An Hui
CRR107080	Xiu 2156	Glycine max	CTG1	CT2	MTG2	MT2	China	An Hui
CRR107081	Bo Xian Qian Jin Dou	Glycine max	CTG1	CT2	MTG2	MT2	China	An Hui
CRR107082	PI 594399 A	Glycine max	CTG1	CT4	MTG1	MT1	China	An Hui
CRR107083	Hou Zi Mao	Glycine max	CTG1	CT1	MTG1	MT4	China	An Hui
CRR107084	PI 594411	Glycine max	CTG1	CT1	MTG1	MT1	China	An Hui
CRR107085	PI 567717 A	Glycine max	CTG1	CT2	MTG2	MT2	China	An Hui
CRR107086	PI 561237	Glycine max	CTG1	CT1	MTG1	MT1	China	Bei Jing
CRR107087	PI 561307	Glycine max	CTG1	CT2	MTG2	MT2	China	Bei Jing
CRR107088	PI 561325	Glycine max	CTG1	CT1	MTG1	MT1	China	Bei Jing
CRR107089	PI 561313	Glycine max	CTG1	CT1	MTG1	MT1	China	Bei Jing
CRR107090	PI 561296 A	Glycine max	CTG1	CT1	MTG1	MT1	China	Bei Jing
CRR107091	PI 561321	Glycine max	CTG2	CT3	MTG3	MT3	China	Bei Jing
CRR107092	Sha He Qing Dou	Glycine max	CTG1	CT1	MTG1	MT1	China	Bei Jing
CRR107093	PI 561331	Glycine max	CTG1	CT2	MTG2	MT2	China	Bei Jing
CRR107094	Tong Xian Xiao Huang Dou	Glycine max	CTG1	CT1	MTG1	MT1	China	Bei Jing
CRR107095	PI 561327 C	Glycine max	CTG1	CT1	MTG1	MT1	China	Bei Jing
CRR107096	PI 561338 A	Glycine max	CTG1	CT1	MTG1	MT1	China	Bei Jing
CRR107097	PI 561242	Glycine max	CTG1	CT2	MTG2	MT2	China	Bei Jing
CRR107098	PI 561319 B	Glycine max	CTG1	CT1	MTG1	MT1	China	Bei Jing
CRR107099	Tong Xian Huang Dou	Glycine max	CTG1	CT1	MTG1	MT1	China	Bei Jing
CRR107100	PI 464910	Glycine max	CTG2	CT3	MTG3	MT3	China	Bei Jing
CRR107101	Zhong Mou Tie Jiao Dou	Glycine max	CTG2	CT3	MTG3	MT5	China	Bei Jing
CRR107102	PI 232991	Glycine max	CTG2	CT10	MTG3	MT11	China
CRR107103	PI 567263	Glycine max	CTG1	CT2	MTG2	MT2	China	Fu Jian
CRR107104	PI 567325 A	Glycine max	CTG1	CT1	MTG1	MT1	China	Gan Su
CRR107105	Ba Yue Zha	Glycine max	CTG1	CT2	MTG2	MT2	China	Gan Su
CRR107106	Da Ke Huang Lv Dou	Glycine max	CTG1	CT1	MTG1	MT1	China	Gan Su
CRR107107	PI 567294	Glycine max	CTG2	CT3	MTG3	MT5	China	Gan Su
CRR107108	Bai Yin Bai Huang Dou	Glycine max	CTG1	CT1	MTG1	MT1	China	Gan Su
CRR107109	PI 567349 A	Glycine max	CTG2	CT27	MTG3	MT5	China	Gan Su
CRR107110	Luo Ding Qing Dou	Glycine max	CTG1	CT1	MTG1	MT1	China	Guang Dong
CRR107111	Qing Yuan Da Qing Dou	Glycine max	CTG1	CT1	MTG1	MT1	China	Guang Dong
CRR107112	Lian Jiang Po Huang Dou	Glycine max	CTG1	CT1	MTG1	MT1	China	Guang Dong
CRR107113	Ying De He Dou	Glycine max	CTG1	CT2	MTG2	MT2	China	Guang Dong
CRR107114	Long Chuan Huang Niu Mao	Glycine max	CTG1	CT1	MTG1	MT1	China	Guang Dong
CRR107115	Qi Yue Huang -1	Glycine max	CTG1	CT1	MTG1	MT1	China	Gui Zhou
CRR107116	PI 594708 A	Glycine max	CTG1	CT1	MTG1	MT1	China	Gui Zhou
CRR107117	PI 594708 B	Glycine max	CTG1	CT1	MTG1	MT1	China	Gui Zhou
CRR107118	Lv Pi Huang Dou	Glycine max	CTG1	CT1	MTG1	MT1	China	Gui Zhou
CRR107119	PI 594647 B	Glycine max	CTG1	CT1	MTG1	MT1	China	Gui Zhou
CRR107120	Song Zi Dou	Glycine max	CTG1	CT1	MTG1	MT1	China	Gui Zhou
CRR107121	Ya Zhou Hei Dou	Glycine max	CTG1	CT1	MTG1	MT1	China	Hai Nan
CRR107122	PI 567486 B	Glycine max	CTG1	CT1	MTG1	MT1	China	He Bei
CRR107123	PI 567493	Glycine max	CTG1	CT2	MTG2	MT2	China	He Bei
CRR107124	PI 538386 A	Glycine max	CTG1	CT2	MTG2	MT2	China	He Bei
CRR107125	PI 538380	Glycine max	CTG1	CT1	MTG1	MT1	China	He Bei
CRR107126	PI 567511	Glycine max	CTG1	CT2	MTG2	MT2	China	He Bei
CRR107127	PI 567484	Glycine max	CTG1	CT1	MTG1	MT1	China	He Bei
CRR107128	PI 567507 C	Glycine max	CTG1	CT2	MTG2	MT2	China	He Bei
CRR107129	PI 567510 A	Glycine max	CTG1	CT1	MTG1	MT1	China	He Bei
CRR107130	PI 567510 B	Glycine max	CTG1	CT1	MTG1	MT1	China	He Bei
CRR107131	Hua Hei Hu	Glycine max	CTG1	CT1	MTG1	MT1	China	He Bei
CRR107132	Da Qing Kang Fei Dou	Glycine max	CTG1	CT2	MTG2	MT2	China	He Bei
CRR107133	PI 91346	Glycine max	CTG1	CT28	MTG1	MT1	China	He Bei
CRR107134	PI 90499-2	Glycine max	CTG1	CT1	MTG1	MT1	China	He Bei
CRR107135	PI 61947	Glycine max	CTG1	CT1	MTG1	MT1	China	He Bei
CRR107136	Xia Tai Zi Mo Shi Dou	Glycine max	CTG2	CT3	MTG3	MT3	China	He Bei
CRR107137	PI 538387	Glycine max	CTG1	CT1	MTG1	MT1	China	He Bei
CRR107138	Li Xian Hei Dou	Glycine max	CTG2	CT3	MTG3	MT3	China	He Bei
CRR107139	PI 567645 A	Glycine max	CTG1	CT2	MTG2	MT2	China	He Nan
CRR107140	PI 567620 A	Glycine max	CTG1	CT4	MTG1	MT1	China	He Nan
CRR107141	PI 567640	Glycine max	CTG1	CT2	MTG2	MT2	China	He Nan
CRR107142	PI 567621 A	Glycine max	CTG1	CT4	MTG1	MT1	China	He Nan
CRR107143	PI 567628 A	Glycine max	CTG1	CT2	MTG2	MT2	China	He Nan
CRR107144	PI 567650 B	Glycine max	CTG1	CT2	MTG2	MT2	China	He Nan
CRR107145	PI 567672	Glycine max	CTG1	CT2	MTG2	MT2	China	He Nan
CRR107146	PI 567650 A`	Glycine max	CTG1	CT2	MTG2	MT2	China	He Nan
CRR107147	PI 567679 B	Glycine max	CTG1	CT2	MTG2	MT2	China	He Nan
CRR107148	PI 567631	Glycine max	CTG1	CT1	MTG1	MT1	China	He Nan
CRR107149	PI 567621 B	Glycine max	CTG2	CT3	MTG3	MT3	China	He Nan
CRR107150	PI 567648 C	Glycine max	CTG1	CT1	MTG1	MT1	China	He Nan
CRR107151	Shang Qiu Liu Hua Zhu	Glycine max	CTG1	CT7	MTG1	MT1	China	He Nan
CRR107152	PI 567633	Glycine max	CTG1	CT1	MTG1	MT1	China	He Nan
CRR107153	Qing Feng Tian E Dan	Glycine max	CTG1	CT2	MTG2	MT2	China	He Nan
CRR107154	PI 567667 C	Glycine max	CTG1	CT2	MTG2	MT2	China	He Nan
CRR107155	Mi Yang Xiao Li	Glycine max	CTG1	CT2	MTG2	MT2	China	He Nan
CRR107156	Ru Nan Ping Ding Shi	Glycine max	CTG1	CT4	MTG1	MT1	China	He Nan
CRR107157	Xin Yang Yang Yan Dou -2	Glycine max	CTG1	CT2	MTG2	MT2	China	He Nan
CRR107158	Huai Yang Qing Dou	Glycine max	CTG1	CT2	MTG2	MT2	China	He Nan
CRR107159	PI 602992	Glycine max	CTG1	CT2	MTG2	MT2	China	He Nan
CRR107160	Mi Yang Xiao Li Huang	Glycine max	CTG1	CT2	MTG2	MT2	China	He Nan
CRR107161	Huang Bao Zhu	Glycine max	CTG1	CT1	MTG1	MT1	China	Hei Long Jiang
CRR107162	Si Li Huang	Glycine max	CTG1	CT1	MTG1	MT1	China	Hei Long Jiang
CRR107163	Man Cang Jin	Glycine max	CTG1	CT1	MTG1	MT1	China	Hei Long Jiang
CRR107164	Sun Wu Ping Ding Huang	Glycine max	CTG1	CT1	MTG1	MT1	China	Hei Long Jiang
CRR107165	PI 79710	Glycine max	CTG2	CT3	MTG3	MT3	China	Hei Long Jiang
CRR107166	PI 65379	Glycine max	CTG1	CT1	MTG1	MT1	China	Hei Long Jiang
CRR107167	Nen Jiang Da Jin Huang	Glycine max	CTG1	CT1	MTG1	MT1	China	Hei Long Jiang
CRR107168	PI 597441	Glycine max	CTG1	CT1	MTG1	MT1	China	Hei Long Jiang
CRR107169	PI 54615	Glycine max	CTG1	CT1	MTG1	MT1	China	Hei Long Jiang
CRR107170	PI 68761-3	Glycine max	CTG1	CT1	MTG1	MT1	China	Hei Long Jiang
CRR107171	PI 70027	Glycine max	CTG1	CT1	MTG1	MT1	China	Hei Long Jiang
CRR107172	Bai Bao Zhu	Glycine max	CTG1	CT1	MTG1	MT1	China	Hei Long Jiang
CRR107173	Suo Yi Ling	Glycine max	CTG1	CT1	MTG1	MT1	China	Hei Long Jiang
CRR107174	Bai Mei	Glycine max	CTG1	CT1	MTG1	MT1	China	Hei Long Jiang
CRR107175	Ke Shuang	Glycine max	CTG1	CT1	MTG1	MT1	China	Hei Long Jiang
CRR107176	PI 567160	Glycine max	CTG2	CT3	MTG3	MT5	China	Hei Long Jiang
CRR107177	PI 291309 A	Glycine max	CTG1	CT1	MTG1	MT1	China	Hei Long Jiang
CRR107178	Yuan Bao Jin	Glycine max	CTG1	CT1	MTG1	MT1	China	Hei Long Jiang
CRR107179	Ke Shan Si Li Huang	Glycine max	CTG1	CT1	MTG1	MT1	China	Hei Long Jiang
CRR107180	Jing Shan Pu	Glycine max	CTG1	CT1	MTG1	MT1	China	Hei Long Jiang
CRR107181	PI 68481	Glycine max	CTG1	CT1	MTG1	MT1	China	Hei Long Jiang
CRR107182	PI 79739	Glycine max	CTG1	CT1	MTG1	MT1	China	Hei Long Jiang
CRR107183	PI 68585	Glycine max	CTG1	CT1	MTG1	MT1	China	Hei Long Jiang
CRR107184	Qing An Hei Dou -2	Glycine max	CTG2	CT3	MTG3	MT3	China	Hei Long Jiang
CRR107185	PI 70013	Glycine max	CTG1	CT2	MTG2	MT2	China	Hei Long Jiang
CRR107186	Da Li Huang -1	Glycine max	CTG1	CT1	MTG1	MT1	China	Hei Long Jiang
CRR107187	PI 68815	Glycine max	CTG1	CT1	MTG1	MT1	China	Hei Long Jiang
CRR107188	PI 68642	Glycine max	CTG1	CT1	MTG1	MT1	China	Hei Long Jiang
CRR107189	PI 68709	Glycine max	CTG1	CT1	MTG1	MT1	China	Hei Long Jiang
CRR107190	PI 68715	Glycine max	CTG1	CT1	MTG1	MT1	China	Hei Long Jiang
CRR107191	Rao He Ba Yue Mang	Glycine max	CTG1	CT1	MTG1	MT1	China	Hei Long Jiang
CRR107192	Dong Bei Hei Dou	Glycine max	CTG1	CT1	MTG1	MT1	China	Hei Long Jiang
CRR107193	You Huang Dou	Glycine max	CTG1	CT1	MTG1	MT1	China	Hei Long Jiang
CRR107194	PI 612709 A	Glycine max	CTG1	CT2	MTG2	MT2	China	Hei Long Jiang
CRR107195	Shu Guang Huang Dou	Glycine max	CTG1	CT2	MTG2	MT2	China	Hei Long Jiang
CRR107196	PI 68430	Glycine max	CTG1	CT1	MTG1	MT1	China	Hei Long Jiang
CRR107197	PI 597442	Glycine max	CTG1	CT1	MTG1	MT1	China	Hei Long Jiang
CRR107198	De Dou Da Bai Mei	Glycine max	CTG1	CT1	MTG1	MT1	China	Hei Long Jiang
CRR107199	PI 68722	Glycine max	CTG1	CT1	MTG1	MT1	China	Hei Long Jiang
CRR107200	Wu Ding Zhu	Glycine max	CTG1	CT1	MTG1	MT1	China	Hei Long Jiang
CRR107201	PI 291290	Glycine max	CTG1	CT1	MTG1	MT1	China	Hei Long Jiang
CRR107202	Ke Shan Bao Guan Liang	Glycine max	CTG1	CT1	MTG1	MT1	China	Hei Long Jiang
CRR107203	Zi Hua No.2	Glycine max	CTG2	CT3	MTG3	MT3	China	Hei Long Jiang
CRR107204	PI 592975	Glycine max	CTG1	CT2	MTG2	MT2	China	Hei Long Jiang
CRR107205	PI 291275	Glycine max	CTG2	CT10	MTG3	MT11	China	Hei Long Jiang
CRR107206	PI 73780	Glycine max	CTG1	CT1	MTG1	MT1	China	Hei Long Jiang
CRR107207	PI 361077 A	Glycine max	CTG1	CT1	MTG1	MT1	China	Hei Long Jiang
CRR107208	PI 291278	Glycine max	CTG2	CT10	MTG3	MT11	China	Hei Long Jiang
CRR107209	Shang Zhi Hei Qi	Glycine max	CTG1	CT1	MTG1	MT1	China	Hei Long Jiang
CRR107210	Mao Dou	Glycine max	CTG1	CT1	MTG1	MT1	China	Hei Long Jiang
CRR107211	PI 68680-2	Glycine max	CTG1	CT1	MTG1	MT1	China	Hei Long Jiang
CRR107212	Zi Hua No.4 *	Glycine max	CTG2	CT3	MTG3	MT3	China	Hei Long Jiang
CRR107213	Zi Hua No.4 -2	Glycine max	CTG1	CT1	MTG1	MT1	China	Hei Long Jiang
CRR107214	Chi Huang Dou No.1	Glycine max	CTG1	CT1	MTG1	MT1	China	Hu Bei
CRR107215	PI 587716 B	Glycine max	CTG2	CT3	MTG3	MT3	China	Hu Bei
CRR107216	Hua Se Dou	Glycine max	CTG1	CT1	MTG1	MT1	China	Hu Bei
CRR107217	Da Bai Mao Dou	Glycine max	CTG1	CT1	MTG1	MT1	China	Hu Bei
CRR107218	Hua Mei Dou	Glycine max	CTG1	CT1	MTG1	MT1	China	Hu Bei
CRR107219	E Dou No.2	Glycine max	CTG1	CT1	MTG1	MT4	China	Hu Bei
CRR107220	Tie Jia Si Li Huang -2	Glycine max	CTG1	CT2	MTG2	MT2	China	Ji Lin
CRR107221	Feng Di Huang *	Glycine max	CTG1	CT1	MTG1	MT1	China	Ji Lin
CRR107222	PI 92630	Glycine max	CTG1	CT2	MTG2	MT2	China	Ji Lin
CRR107223	Ju Te Qi Feng Huang	Glycine max	CTG1	CT1	MTG1	MT1	China	Ji Lin
CRR107224	PI 88353	Glycine max	CTG1	CT1	MTG1	MT1	China	Ji Lin
CRR107225	Cha Se Dou	Glycine max	CTG1	CT1	MTG1	MT1	China	Ji Lin
CRR107226	PI 92602	Glycine max	CTG1	CT1	MTG1	MT1	China	Ji Lin
CRR107227	Si Li Qi	Glycine max	CTG1	CT1	MTG1	MT1	China	Ji Lin
CRR107228	PI 91100-2	Glycine max	CTG1	CT1	MTG1	MT1	China	Ji Lin
CRR107229	PI 518710	Glycine max	CTG1	CT1	MTG1	MT1	China	Ji Lin
CRR107230	PI 92607	Glycine max	CTG1	CT1	MTG1	MT1	China	Ji Lin
CRR107231	PI 92619	Glycine max	CTG1	CT1	MTG1	MT1	China	Ji Lin
CRR107232	Za Qi Dou	Glycine max	CTG1	CT1	MTG1	MT1	China	Ji Lin
CRR107233	Lan Qi	Glycine max	CTG1	CT1	MTG1	MT1	China	Ji Lin
CRR107234	PI 54620	Glycine max	CTG1	CT1	MTG1	MT1	China	Ji Lin
CRR107235	Tie Jia Si Li Huang *	Glycine max	CTG1	CT1	MTG1	MT1	China	Ji Lin
CRR107236	PI 92583	Glycine max	CTG1	CT1	MTG1	MT1	China	Ji Lin
CRR107237	PI 91730	Glycine max	CTG1	CT1	MTG1	MT1	China	Ji Lin
CRR107238	PI 532443	Glycine max	CTG1	CT1	MTG1	MT1	China	Ji Lin
CRR107239	PI 92640	Glycine max	CTG2	CT3	MTG3	MT5	China	Ji Lin
CRR107240	PI 92686	Glycine max	CTG1	CT1	MTG1	MT1	China	Ji Lin
CRR107241	Yi Wo Feng -2	Glycine max	CTG1	CT1	MTG1	MT1	China	Ji Lin
CRR107242	Qian Ceng Ta	Glycine max	CTG1	CT1	MTG1	MT1	China	Ji Lin
CRR107243	PI 467333	Glycine max	CTG1	CT1	MTG1	MT1	China	Ji Lin
CRR107244	PI 92677	Glycine max	CTG1	CT1	MTG1	MT1	China	Ji Lin
CRR107245	PI 92706	Glycine max	CTG1	CT1	MTG1	MT13	China	Ji Lin
CRR107246	PI 479725 A	Glycine max	CTG1	CT1	MTG1	MT1	China	Ji Lin
CRR107247	PI 458522	Glycine max	CTG1	CT1	MTG1	MT1	China	Ji Lin
CRR107248	PI 467340	Glycine max	CTG1	CT1	MTG1	MT1	China	Ji Lin
CRR107249	Hui Chun Dou	Glycine max	CTG1	CT1	MTG1	MT1	China	Ji Lin
CRR107250	PI 91104	Glycine max	CTG1	CT1	MTG1	MT1	China	Ji Lin
CRR107251	Tong Nong No.4	Glycine max	CTG1	CT2	MTG2	MT2	China	Ji Lin
CRR107252	PI 464909	Glycine max	CTG1	CT1	MTG1	MT1	China	Ji Lin
CRR107253	Du Lu Dou	Glycine max	CTG1	CT1	MTG1	MT1	China	Ji Lin
CRR107254	Qing Pi Dou -2	Glycine max	CTG2	CT3	MTG3	MT3	China	Ji Lin
CRR107255	PI 532441 A	Glycine max	CTG1	CT1	MTG1	MT1	China	Ji Lin
CRR107256	PI 479726	Glycine max	CTG1	CT1	MTG1	MT1	China	Ji Lin
CRR107257	PI 92641 B	Glycine max	CTG1	CT1	MTG1	MT1	China	Ji Lin
CRR107258	PI 92651	Glycine max	CTG1	CT2	MTG2	MT2	China	Ji Lin
CRR107259	PI 69991	Glycine max	CTG1	CT1	MTG1	MT1	China	Ji Lin
CRR107260	PI 70091	Glycine max	CTG1	CT1	MTG1	MT1	China	Ji Lin
CRR107261	PI 70458	Glycine max	CTG1	CT1	MTG1	MT1	China	Ji Lin
CRR107262	PI 88309	Glycine max	CTG1	CT1	MTG1	MT1	China	Ji Lin
CRR107263	PI 532436 A	Glycine max	CTG1	CT1	MTG1	MT1	China	Ji Lin
CRR107264	Tong Hua Ping Ding Xiang	Glycine max	CTG2	CT3	MTG3	MT3	China	Ji Lin
CRR107265	PI 467311 C	Glycine max	CTG1	CT1	MTG1	MT1	China	Ji Lin
CRR107266	PI 464915 B	Glycine max	CTG2	CT3	MTG3	MT3	China	Ji Lin
CRR107267	PI 70456	Glycine max	CTG1	CT1	MTG1	MT1	China	Ji Lin
CRR107268	PI 479724 B	Glycine max	CTG1	CT1	MTG1	MT1	China	Ji Lin
CRR107269	Bai Cheng Mo Shi Dou	Glycine max	CTG2	CT3	MTG3	MT3	China	Ji Lin
CRR107270	Ji Lin Cha Hei Hua	Glycine max	CTG1	CT2	MTG2	MT2	China	Ji Lin
CRR107271	Tong Shan Qing Da Dou	Glycine max	CTG1	CT1	MTG1	MT1	China	Jiang Su
CRR107272	PI 567753 C	Glycine max	CTG1	CT1	MTG1	MT1	China	Jiang Su
CRR107273	PI 567749 A	Glycine max	CTG1	CT2	MTG2	MT2	China	Jiang Su
CRR107274	PI 532455 B	Glycine max	CTG1	CT1	MTG1	MT1	China	Jiang Su
CRR107275	PI 567771 E	Glycine max	CTG1	CT2	MTG2	MT2	China	Jiang Su
CRR107276	Tai Xing Ai Jiao Hong	Glycine max	CTG1	CT2	MTG2	MT2	China	Jiang Su
CRR107277	Pi Xian Ruan Tiao Zhi	Glycine max	CTG2	CT3	MTG3	MT3	China	Jiang Su
CRR107278	PI 567736	Glycine max	CTG1	CT4	MTG1	MT1	China	Jiang Su
CRR107279	PI 587620 C	Glycine max	CTG1	CT1	MTG1	MT1	China	Jiang Su
CRR107280	Shu Yang Chun Hei Dou Bing	Glycine max	CTG1	CT4	MTG1	MT1	China	Jiang Su
CRR107281	Huai Yin Chun Dou	Glycine max	CTG1	CT2	MTG2	MT2	China	Jiang Su
CRR107282	Guan Yun Hai Bai Hua -1	Glycine max	CTG1	CT1	MTG1	MT1	China	Jiang Su
CRR107283	Sui Ning Ping Ding Huang	Glycine max	CTG1	CT2	MTG2	MT2	China	Jiang Su
CRR107284	PI 532454	Glycine max	CTG1	CT2	MTG2	MT2	China	Jiang Su
CRR107285	Bin Hai Da Huang Ke Zi	Glycine max	CTG1	CT2	MTG2	MT2	China	Jiang Su
CRR107286	Pei Xian Xiao You Dou -1	Glycine max	CTG1	CT4	MTG1	MT1	China	Jiang Su
CRR107287	Shang Rao Ba Yue Bai	Glycine max	CTG1	CT1	MTG1	MT1	China	Jiang Xi
CRR107288	Da Huang Zhu	Glycine max	CTG1	CT2	MTG2	MT2	China	Jiang Xi
CRR107289	Xin Yu Da Li Qing	Glycine max	CTG1	CT2	MTG2	MT2	China	Jiang Xi
CRR107290	PI 391586	Glycine max	CTG1	CT1	MTG1	MT1	China	Liao Ning
CRR107291	PI 602492	Glycine max	CTG1	CT1	MTG1	MT1	China	Liao Ning
CRR107292	PI 91164	Glycine max	CTG1	CT2	MTG2	MT2	China	Liao Ning
CRR107293	PI 88502	Glycine max	CTG1	CT1	MTG1	MT1	China	Liao Ning
CRR107294	Xiong 99-8	Glycine max	CTG1	CT1	MTG1	MT1	China	Liao Ning
CRR107295	PI 464914 B	Glycine max	CTG1	CT1	MTG1	MT1	China	Liao Ning
CRR107296	PI 88306	Glycine max	CTG1	CT1	MTG1	MT1	China	Liao Ning
CRR107297	PI 88486	Glycine max	CTG1	CT1	MTG1	MT1	China	Liao Ning
CRR107298	PI 470224	Glycine max	CTG1	CT1	MTG1	MT1	China	Liao Ning
CRR107299	PI 458511	Glycine max	CTG1	CT1	MTG1	MT1	China	Liao Ning
CRR107300	Bai Qi Ying Ge Dou	Glycine max	CTG1	CT1	MTG1	MT1	China	Liao Ning
CRR107301	Da Li Hei Dou -2	Glycine max	CTG1	CT1	MTG1	MT1	China	Liao Ning
CRR107302	Tie Jia Zi	Glycine max	CTG1	CT1	MTG1	MT1	China	Liao Ning
CRR107303	PI 54608-1	Glycine max	CTG1	CT1	MTG1	MT1	China	Liao Ning
CRR107304	Mao Yan Dou	Glycine max	CTG1	CT2	MTG2	MT2	China	Liao Ning
CRR107305	PI 88302-1	Glycine max	CTG1	CT1	MTG1	MT1	China	Liao Ning
CRR107306	PI 88352	Glycine max	CTG1	CT1	MTG1	MT1	China	Liao Ning
CRR107307	PI 88300	Glycine max	CTG1	CT1	MTG1	MT1	China	Liao Ning
CRR107308	PI 88351	Glycine max	CTG1	CT1	MTG1	MT1	China	Liao Ning
CRR107309	PI 91165	Glycine max	CTG1	CT1	MTG1	MT1	China	Liao Ning
CRR107310	PI 88458	Glycine max	CTG2	CT3	MTG3	MT3	China	Liao Ning
CRR107311	PI 567372 B	Glycine max	CTG1	CT1	MTG1	MT1	China	Ning Xia
CRR107312	PI 567366 A	Glycine max	CTG1	CT1	MTG1	MT1	China	Ning Xia
CRR107313	PI 567366 B	Glycine max	CTG1	CT1	MTG1	MT1	China	Ning Xia
CRR107314	Shang Nan Ba Yue Zao	Glycine max	CTG1	CT1	MTG1	MT1	China	Shaan Xi
CRR107315	Jiang Huang Dou	Glycine max	CTG1	CT2	MTG2	MT2	China	Shaan Xi
CRR107316	Hui Cha Xiao Huang Dou	Glycine max	CTG1	CT1	MTG1	MT1	China	Shaan Xi
CRR107317	PI 567388	Glycine max	CTG2	CT27	MTG3	MT5	China	Shaan Xi
CRR107318	Zao Shu Hei Dou	Glycine max	CTG1	CT1	MTG1	MT1	China	Shaan Xi
CRR107319	PI 567526	Glycine max	CTG1	CT2	MTG2	MT2	China	Shan Dong
CRR107320	PI 567601	Glycine max	CTG2	CT3	MTG3	MT3	China	Shan Dong
CRR107321	PI 567522 B	Glycine max	CTG1	CT1	MTG1	MT1	China	Shan Dong
CRR107322	PI 567555	Glycine max	CTG1	CT1	MTG1	MT1	China	Shan Dong
CRR107323	PI 567557	Glycine max	CTG1	CT1	MTG1	MT1	China	Shan Dong
CRR107324	PI 567524	Glycine max	CTG1	CT2	MTG2	MT2	China	Shan Dong
CRR107325	Feng Shou Huang	Glycine max	CTG1	CT4	MTG1	MT1	China	Shan Dong
CRR107326	Ping Ding Hei -1	Glycine max	CTG2	CT3	MTG3	MT3	China	Shan Dong
CRR107327	Wen Deng Xiao Gun Long Zhu	Glycine max	CTG2	CT3	MTG3	MT3	China	Shan Dong
CRR107328	PI 567586 A	Glycine max	CTG1	CT2	MTG2	MT2	China	Shan Dong
CRR107329	PI 567552	Glycine max	CTG1	CT1	MTG1	MT1	China	Shan Dong
CRR107330	Ning Yang Jiao Zi Dou	Glycine max	CTG1	CT2	MTG2	MT2	China	Shan Dong
CRR107331	Er Li Hei Dou	Glycine max	CTG2	CT3	MTG3	MT3	China	Shan Dong
CRR107332	Wen Feng No.7	Glycine max	CTG1	CT1	MTG1	MT1	China	Shan Dong
CRR107333	PI 518719	Glycine max	CTG1	CT1	MTG1	MT1	China	Shan Dong
CRR107334	Ji Shan Hei Pi Lv Da Dou	Glycine max	CTG1	CT1	MTG1	MT1	China	Shan Xi
CRR107335	PI 567437	Glycine max	CTG1	CT1	MTG1	MT1	China	Shan Xi
CRR107336	PI 567465	Glycine max	CTG1	CT1	MTG1	MT1	China	Shan Xi
CRR107337	Da Hei Dou -2	Glycine max	CTG1	CT2	MTG2	MT2	China	Shan Xi
CRR107338	PI 567455	Glycine max	CTG1	CT1	MTG1	MT1	China	Shan Xi
CRR107339	Can Si Dou	Glycine max	CTG1	CT1	MTG1	MT1	China	Shan Xi
CRR107340	Nong Jia Zhong	Glycine max	CTG1	CT28	MTG1	MT1	China	Shan Xi
CRR107341	Liu Shi Ri Bai Dou	Glycine max	CTG1	CT1	MTG1	MT1	China	Shan Xi
CRR107342	PI 574476 B	Glycine max	CTG1	CT1	MTG1	MT1	China	Shan Xi
CRR107343	Ji Shan Zhen Zhu Xiao Hei Dou	Glycine max	CTG1	CT1	MTG1	MT1	China	Shan Xi
CRR107344	Lv Gun Dou	Glycine max	CTG1	CT1	MTG1	MT1	China	Shan Xi
CRR107345	Yang Yan Dou	Glycine max	CTG2	CT3	MTG3	MT5	China	Shan Xi
CRR107346	He Hei Dou	Glycine max	CTG2	CT3	MTG3	MT5	China	Shan Xi
CRR107347	Dong Shan No.69	Glycine max	CTG1	CT1	MTG1	MT1	China	Shan Xi
CRR107348	Xing Xian Bai Da Dou	Glycine max	CTG1	CT1	MTG1	MT1	China	Shan Xi
CRR107349	Xing Xian Hui Pi Zhi Hei Dou	Glycine max	CTG2	CT3	MTG3	MT3	China	Shan Xi
CRR107350	Pu Dou No.451	Glycine max	CTG1	CT2	MTG2	MT2	China	Shan Xi
CRR107351	Jin Shan Cha Mo Shi Dou	Glycine max	CTG2	CT3	MTG3	MT3	China	Shang Hai
CRR107352	PI 594508	Glycine max	CTG1	CT1	MTG1	MT1	China	Si Chuan
CRR107353	PI 587983 A	Glycine max	CTG1	CT2	MTG2	MT2	China	Si Chuan
CRR107354	PI 588027 C	Glycine max	CTG1	CT2	MTG2	MT2	China	Si Chuan
CRR107355	Peng Shan Huang Ke Zi -3	Glycine max	CTG1	CT1	MTG1	MT1	China	Si Chuan
CRR107356	PI 594448 B	Glycine max	CTG1	CT1	MTG1	MT1	China	Si Chuan
CRR107357	Han Yuan Ba Li Xiao Hei Dou	Glycine max	CTG1	CT1	MTG1	MT1	China	Si Chuan
CRR107358	Ba Zhong Tian Kan Dou	Glycine max	CTG1	CT1	MTG1	MT1	China	Si Chuan
CRR107359	PI 588033 C	Glycine max	CTG1	CT1	MTG1	MT1	China	Si Chuan
CRR107360	PI 594443	Glycine max	CTG1	CT1	MTG1	MT1	China	Si Chuan
CRR107361	PI 594501 B	Glycine max	CTG1	CT1	MTG1	MT1	China	Si Chuan
CRR107362	PI 594465	Glycine max	CTG1	CT1	MTG1	MT1	China	Si Chuan
CRR107363	Shi Fang Luo Si Dou	Glycine max	CTG1	CT1	MTG1	MT1	China	Si Chuan
CRR107364	Qiong Lai You Jiang Hei Dou	Glycine max	CTG1	CT2	MTG2	MT2	China	Si Chuan
CRR107365	Wu Yan Wo	Glycine max	CTG1	CT2	MTG2	MT2	China	Si Chuan
CRR107366	Zao Jiao Dou	Glycine max	CTG1	CT1	MTG1	MT1	China	Si Chuan
CRR107367	Qu Xian Ba Yue Huang	Glycine max	CTG4	CT5	MTG4	MT6	China	Si Chuan
CRR107368	PI 594462	Glycine max	CTG1	CT2	MTG2	MT2	China	Si Chuan
CRR107369	Ceng Jia Lv Huang Dou	Glycine max	CTG4	CT5	MTG4	MT6	China	Si Chuan
CRR107370	Da Huang Dou -3	Glycine max	CTG1	CT2	MTG2	MT2	China	Si Chuan
CRR107371	Zi Zhong Liu Yue Huang	Glycine max	CTG2	CT3	MTG3	MT3	China	Si Chuan
CRR107372	Pi Xian Da San Jiao	Glycine max	CTG1	CT2	MTG2	MT2	China	Si Chuan
CRR107373	PI 504482	Glycine max	CTG1	CT1	MTG1	MT1	China	Tai Wan
CRR107374	PI 475813 B	Glycine max	CTG1	CT1	MTG1	MT1	China	Xin Jiang
CRR107375	Ma Lan Zao Cha Dou	Glycine max	CTG1	CT1	MTG1	MT1	China	Yun Nan
CRR107376	Xuan Za	Glycine max	CTG1	CT1	MTG1	MT1	China	Yun Nan
CRR107377	PI 556949	Glycine max	CTG2	CT3	MTG3	MT3	China	Zhe Jiang
CRR107378	PI 153290	Glycine max	CTG2	CT3	MTG3	MT5	Denmark
CRR107379	PI 347561	Glycine max	CTG1	CT1	MTG1	MT1	Former Serbia and Monteneg
CRR107380	PI 438373	Glycine max	CTG1	CT2	MTG2	MT2	Former Serbia and Monteneg
CRR107381	PI 438313	Glycine max	CTG1	CT1	MTG1	MT1	France
CRR107382	PI 417527	Glycine max	CTG1	CT1	MTG1	MT1	France
CRR107383	PI 438324	Glycine max	CTG1	CT1	MTG1	MT1	France
CRR107384	PI 153286	Glycine max	CTG1	CT2	MTG2	MT2	France
CRR107385	PI 189897	Glycine max	CTG1	CT1	MTG1	MT1	France
CRR107386	PI 189911	Glycine max	CTG1	CT2	MTG2	MT2	France
CRR107387	PI 153317	Glycine max	CTG1	CT1	MTG1	MT1	France
CRR107388	PI 189930	Glycine max	CTG1	CT1	MTG1	MT1	France
CRR107389	PI 189946	Glycine max	CTG2	CT3	MTG3	MT5	France
CRR107390	PI 567201 D	Glycine max	CTG1	CT1	MTG1	MT1	Georgia
CRR107391	PI 404161	Glycine max	CTG1	CT8	MTG2	MT2	Georgia
CRR107392	PI 372419	Glycine max	CTG1	CT1	MTG1	MT1	Germany
CRR107393	PI 189917	Glycine max	CTG1	CT1	MTG1	MT1	Germany
CRR107394	PI 290125	Glycine max	CTG1	CT1	MTG1	MT1	Germany
CRR107395	PI 438326	Glycine max	CTG1	CT1	MTG1	MT1	Germany
CRR107396	PI 189882	Glycine max	CTG1	CT1	MTG1	MT1	Germany
CRR107397	PI 507349	Glycine max	CTG1	CT1	MTG1	MT1	Japan
CRR107398	PI 379559 C	Glycine max	CTG1	CT1	MTG1	MT1	Japan
CRR107399	PI 205090	Glycine max	CTG1	CT1	MTG1	MT1	Japan
CRR107400	PI 506874	Glycine max	CTG1	CT1	MTG1	MT1	Japan
CRR107401	PI 317335	Glycine max	CTG1	CT1	MTG1	MT1	Japan
CRR107402	PI 506800 A	Glycine max	CTG1	CT1	MTG1	MT1	Japan
CRR107403	PI 229330	Glycine max	CTG1	CT1	MTG1	MT1	Japan
CRR107404	PI 507108	Glycine max	CTG1	CT1	MTG1	MT1	Japan
CRR107405	PI 507064	Glycine max	CTG1	CT1	MTG1	MT1	Japan
CRR107406	PI 417344	Glycine max	CTG1	CT2	MTG2	MT2	Japan
CRR107407	PI 507286 C	Glycine max	CTG4	CT12	MTG4	MT9	Japan
CRR107408	PI 416917	Glycine max	CTG1	CT1	MTG1	MT1	Japan
CRR107409	PI 506801 B	Glycine max	CTG1	CT1	MTG1	MT1	Japan
CRR107410	PI 417202	Glycine max	CTG1	CT8	MTG2	MT2	Japan
CRR107411	PI 507408	Glycine max	CTG1	CT1	MTG1	MT1	Japan
CRR107412	PI 507531	Glycine max	CTG1	CT1	MTG1	MT1	Japan
CRR107413	PI 507396	Glycine max	CTG1	CT1	MTG1	MT1	Japan
CRR107414	PI 417269	Glycine max	CTG1	CT2	MTG2	MT2	Japan
CRR107415	PI 594208	Glycine max	CTG1	CT1	MTG1	MT4	Japan
CRR107416	PI 507245	Glycine max	CTG1	CT1	MTG1	MT1	Japan
CRR107417	PI 416996	Glycine max	CTG1	CT1	MTG1	MT1	Japan
CRR107418	PI 507093	Glycine max	CTG1	CT1	MTG1	MT1	Japan
CRR107419	PI 507063	Glycine max	CTG1	CT1	MTG1	MT1	Japan
CRR107420	PI 507182	Glycine max	CTG1	CT1	MTG1	MT1	Japan
CRR107421	PI 196160	Glycine max	CTG1	CT1	MTG1	MT1	Japan
CRR107422	PI 507189 B	Glycine max	CTG1	CT1	MTG1	MT1	Japan
CRR107423	PI 506862	Glycine max	CTG2	CT3	MTG3	MT3	Japan
CRR107424	PI 507167 B	Glycine max	CTG1	CT1	MTG1	MT1	Japan
CRR107425	PI 417298	Glycine max	CTG1	CT1	MTG1	MT1	Japan
CRR107426	PI 417023	Glycine max	CTG1	CT1	MTG1	MT1	Japan
CRR107427	PI 417162	Glycine max	CTG1	CT1	MTG1	MT1	Japan
CRR107428	PI 417140	Glycine max	CTG2	CT10	MTG3	MT11	Japan
CRR107429	PI 416757	Glycine max	CTG1	CT1	MTG1	MT1	Japan
CRR107430	PI 506711 A	Glycine max	CTG1	CT1	MTG1	MT1	Japan
CRR107431	PI 507065	Glycine max	CTG1	CT1	MTG1	MT1	Japan
CRR107432	PI 85665	Glycine max	CTG1	CT1	MTG1	MT1	Japan
CRR107433	PI 416937	Glycine max	CTG1	CT1	MTG1	MT1	Japan
CRR107434	PI 80825	Glycine max	CTG1	CT1	MTG1	MT1	Japan
CRR107435	PI 417167	Glycine max	CTG1	CT1	MTG1	MT1	Japan
CRR107436	PI 594319	Glycine max	CTG4	CT14	MTG4	MT9	Japan
CRR107437	PI 196150	Glycine max	CTG1	CT1	MTG1	MT1	Japan
CRR107438	PI 417168	Glycine max	CTG1	CT1	MTG1	MT1	Japan
CRR107439	PI 507095 A	Glycine max	CTG1	CT1	MTG1	MT1	Japan
CRR107440	PI 417139	Glycine max	CTG2	CT10	MTG3	MT11	Japan
CRR107441	PI 423870	Glycine max	CTG1	CT1	MTG1	MT1	Japan
CRR107442	PI 506573	Glycine max	CTG1	CT1	MTG1	MT1	Japan
CRR107443	PI 594156	Glycine max	CTG1	CT1	MTG1	MT1	Japan
CRR107444	PI 416756	Glycine max	CTG1	CT2	MTG2	MT2	Japan
CRR107445	PI 507153	Glycine max	CTG1	CT1	MTG1	MT1	Japan
CRR107446	PI 417324 A	Glycine max	CTG1	CT1	MTG1	MT1	Japan
CRR107447	PI 86449	Glycine max	CTG1	CT1	MTG1	MT1	Japan
CRR107448	PI 86482-1	Glycine max	CTG1	CT1	MTG1	MT1	Japan
CRR107449	PI 378682 B	Glycine max	CTG2	CT19	MTG3	MT8	Japan
CRR107450	PI 86449-2	Glycine max	CTG1	CT1	MTG1	MT1	Japan
CRR107451	PI 64747	Glycine max	CTG1	CT1	MTG1	MT4	Japan
CRR107452	Bei Jian Bai	Glycine max	CTG4	CT14	MTG4	MT9	Japan
CRR107453	PI 507565	Glycine max	CTG1	CT1	MTG1	MT1	Japan
CRR107454	PI 86111	Glycine max	CTG4	CT14	MTG4	MT9	Japan
CRR107455	PI 423869	Glycine max	CTG1	CT1	MTG1	MT1	Japan
CRR107456	PI 86022	Glycine max	CTG1	CT1	MTG1	MT1	Japan
CRR107457	PI 593970	Glycine max	CTG1	CT1	MTG1	MT1	Japan
CRR107458	PI 81031-2	Glycine max	CTG1	CT1	MTG1	MT1	Japan
CRR107459	PI 80841	Glycine max	CTG1	CT1	MTG1	MT1	Japan
CRR107460	PI 80488-1	Glycine max	CTG2	CT10	MTG3	MT11	Japan
CRR107461	PI 84979	Glycine max	CTG1	CT1	MTG1	MT1	Japan
CRR107462	PI 85014	Glycine max	CTG1	CT1	MTG1	MT1	Japan
CRR107463	PI 86153	Glycine max	CTG1	CT1	MTG1	MT1	Japan
CRR107464	PI 226589	Glycine max	CTG1	CT1	MTG1	MT1	Japan
CRR107465	PI 132217	Glycine max	CTG1	CT1	MTG1	MT1	Netherlands
CRR107466	PI 153233	Glycine max	CTG1	CT1	MTG1	MT1	Netherlands
CRR107467	PI 154196	Glycine max	CTG1	CT1	MTG1	MT1	Netherlands
CRR107468	PI 603157	Glycine max	CTG2	CT3	MTG3	MT3	North Korea
CRR107469	PI 603914	Glycine max	CTG1	CT1	MTG1	MT4	North Korea
CRR107470	PI 438304 A	Glycine max	CTG1	CT8	MTG2	MT2	North Korea
CRR107471	PI 438296	Glycine max	CTG1	CT1	MTG1	MT1	North Korea
CRR107472	PI 424302	Glycine max	CTG1	CT1	MTG1	MT1	North Korea
CRR107473	PI 398621	Glycine max	CTG1	CT22	MTG1	MT1	North Korea
CRR107474	PI 424222 A	Glycine max	CTG1	CT1	MTG1	MT1	North Korea
CRR107475	PI 486355	Glycine max	CTG1	CT1	MTG1	MT1	North Korea
CRR107476	PI 96786	Glycine max	CTG2	CT3	MTG3	MT3	North Korea
CRR107477	PI 91729	Glycine max	CTG1	CT2	MTG2	MT2	North Korea
CRR107478	PI 90208	Glycine max	CTG1	CT1	MTG1	MT1	North Korea
CRR107479	PI 159925-2	Glycine max	CTG1	CT2	MTG2	MT2	Peru
CRR107480	PI 361066 A	Glycine max	CTG1	CT1	MTG1	MT1	Romania
CRR107481	PI 361117	Glycine max	CTG2	CT3	MTG3	MT5	Romania
CRR107482	PI 361067	Glycine max	CTG1	CT1	MTG1	MT1	Romania
CRR107483	PI 476345	Glycine max	CTG1	CT1	MTG1	MT1	Romania
CRR107484	PI 404151	Glycine max	CTG2	CT10	MTG3	MT11	Romania
CRR107485	PI 437098	Glycine max	CTG1	CT1	MTG1	MT1	Russian Federation
CRR107486	PI 437109 C	Glycine max	CTG1	CT1	MTG1	MT1	Russian Federation
CRR107487	PI 507697	Glycine max	CTG1	CT1	MTG1	MT1	Russian Federation
CRR107488	PI 437110 A	Glycine max	CTG1	CT1	MTG1	MT1	Russian Federation
CRR107489	PI 347552 B	Glycine max	CTG1	CT1	MTG1	MT1	Russian Federation
CRR107490	PI 437145 B	Glycine max	CTG1	CT1	MTG1	MT1	Russian Federation
CRR107491	PI 437392	Glycine max	CTG1	CT2	MTG2	MT2	Russian Federation
CRR107492	PI 437336 A	Glycine max	CTG1	CT1	MTG1	MT1	Russian Federation
CRR107493	PI 437478	Glycine max	CTG1	CT1	MTG1	MT1	Russian Federation
CRR107494	PI 437336 B	Glycine max	CTG1	CT1	MTG1	MT1	Russian Federation
CRR107495	PI 437381 B	Glycine max	CTG1	CT2	MTG2	MT2	Russian Federation
CRR107496	PI 437425	Glycine max	CTG1	CT1	MTG1	MT1	Russian Federation
CRR107497	PI 437434 A	Glycine max	CTG1	CT1	MTG1	MT1	Russian Federation
CRR107498	PI 437512	Glycine max	CTG1	CT1	MTG1	MT1	Russian Federation
CRR107499	PI 437359	Glycine max	CTG1	CT1	MTG1	MT1	Russian Federation
CRR107500	PI 437373	Glycine max	CTG1	CT2	MTG2	MT2	Russian Federation
CRR107501	PI 437324	Glycine max	CTG1	CT1	MTG1	MT1	Russian Federation
CRR107502	PI 458018	Glycine max	CTG1	CT1	MTG1	MT4	South Korea
CRR107503	PI 82544	Glycine max	CTG1	CT22	MTG1	MT1	South Korea
CRR107504	PI 458021	Glycine max	CTG1	CT1	MTG1	MT1	South Korea
CRR107505	PI 85021	Glycine max	CTG1	CT1	MTG1	MT1	South Korea
CRR107506	PI 399073	Glycine max	CTG1	CT1	MTG1	MT1	South Korea
CRR107507	PI 423826 B	Glycine max	CTG1	CT1	MTG1	MT4	South Korea
CRR107508	PI 423808 B	Glycine max	CTG1	CT1	MTG1	MT4	South Korea
CRR107509	PI 340034	Glycine max	CTG1	CT1	MTG1	MT4	South Korea
CRR107510	PI 458236 A	Glycine max	CTG2	CT3	MTG3	MT3	South Korea
CRR107511	PI 458227	Glycine max	CTG1	CT1	MTG1	MT1	South Korea
CRR107512	PI 458230 B	Glycine max	CTG1	CT1	MTG1	MT1	South Korea
CRR107513	PI 408017	Glycine max	CTG1	CT8	MTG2	MT2	South Korea
CRR107514	PI 458189 A	Glycine max	CTG1	CT1	MTG1	MT1	South Korea
CRR107515	PI 508296 H	Glycine max	CTG1	CT1	MTG1	MT1	South Korea
CRR107516	PI 424406 B	Glycine max	CTG1	CT8	MTG2	MT2	South Korea
CRR107517	PI 407877 C	Glycine max	CTG2	CT3	MTG3	MT5	South Korea
CRR107518	PI 407906	Glycine max	CTG1	CT1	MTG1	MT1	South Korea
CRR107519	PI 458177	Glycine max	CTG1	CT1	MTG1	MT1	South Korea
CRR107520	PI 424247 A	Glycine max	CTG1	CT1	MTG1	MT4	South Korea
CRR107521	PI 458067 A	Glycine max	CTG1	CT2	MTG2	MT2	South Korea
CRR107522	PI 398890	Glycine max	CTG1	CT1	MTG1	MT1	South Korea
CRR107523	PI 458061 A	Glycine max	CTG1	CT1	MTG1	MT1	South Korea
CRR107524	PI 458060 B	Glycine max	CTG1	CT1	MTG1	MT1	South Korea
CRR107525	PI 458040	Glycine max	CTG1	CT1	MTG1	MT1	South Korea
CRR107526	PI 509076	Glycine max	CTG1	CT2	MTG2	MT2	South Korea
CRR107527	PI 458105	Glycine max	CTG1	CT1	MTG1	MT4	South Korea
CRR107528	PI 423789	Glycine max	CTG1	CT8	MTG2	MT2	South Korea
CRR107529	PI 458087	Glycine max	CTG1	CT1	MTG1	MT1	South Korea
CRR107530	PI 83945-4	Glycine max	CTG1	CT1	MTG1	MT1	South Korea
CRR107531	PI 458030	Glycine max	CTG1	CT1	MTG1	MT1	South Korea
CRR107532	PI 442012 A	Glycine max	CTG1	CT1	MTG1	MT1	South Korea
CRR107533	PI 398322	Glycine max	CTG1	CT1	MTG1	MT1	South Korea
CRR107534	PI 398299	Glycine max	CTG1	CT8	MTG2	MT2	South Korea
CRR107535	PI 64698	Glycine max	CTG1	CT2	MTG2	MT2	South Korea
CRR107536	PI 84594	Glycine max	CTG2	CT3	MTG3	MT5	South Korea
CRR107537	PI 398261	Glycine max	CTG1	CT1	MTG1	MT1	South Korea
CRR107538	PI 407818 A	Glycine max	CTG1	CT1	MTG1	MT4	South Korea
CRR107539	PI 424529	Glycine max	CTG1	CT8	MTG2	MT2	South Korea
CRR107540	PI 458299	Glycine max	CTG1	CT2	MTG2	MT2	South Korea
CRR107541	PI 408211 A	Glycine max	CTG1	CT1	MTG1	MT4	South Korea
CRR107542	PI 594022	Glycine max	CTG1	CT1	MTG1	MT1	South Korea
CRR107543	PI 408222 C	Glycine max	CTG1	CT1	MTG1	MT1	South Korea
CRR107544	PI 408196 B	Glycine max	CTG1	CT2	MTG2	MT2	South Korea
CRR107545	PI 408197 A	Glycine max	CTG1	CT1	MTG1	MT1	South Korea
CRR107546	PI 424547	Glycine max	CTG1	CT1	MTG1	MT1	South Korea
CRR107547	PI 408230	Glycine max	CTG1	CT1	MTG1	MT1	South Korea
CRR107548	PI 398183	Glycine max	CTG1	CT2	MTG2	MT2	South Korea
CRR107549	PI 470929	Glycine max	CTG1	CT1	MTG1	MT1	Sweden
CRR107550	PI 437525	Glycine max	CTG1	CT1	MTG1	MT1	Ukraine
CRR107551	PI 438496 A	Glycine max	CTG2	CT3	MTG3	MT3	United States
CRR107552	PI 438504 A	Glycine max	CTG1	CT1	MTG1	MT1	United States
CRR107553	PI 438487	Glycine max	CTG1	CT1	MTG1	MT1	United States
CRR107554	PI 438499	Glycine max	CTG2	CT3	MTG3	MT5	United States
CRR107555	PI 438503 C	Glycine max	CTG2	CT3	MTG3	MT3	United States
CRR107556	FC31409	Glycine max	CTG1	CT1	MTG1	MT1	Unknown
CRR107557	Du Na Ji Ka	Glycine max	CTG1	CT1	MTG1	MT1	Unknown
CRR107558	Mandarin(Cttawa)	Glycine max	CTG1	CT1	MTG1	MT1	Unknown
CRR107559	Duo Ma Ka .Tuo Li Sa	Glycine max	CTG2	CT3	MTG3	MT5	Unknown
CRR107560	PI 86301	Glycine max	CTG1	CT1	MTG1	MT1	Unknown
CRR107561	Mukden	Glycine max	CTG1	CT1	MTG1	MT1	China	Liao Ning
CRR107562	PI 606421	Glycine max	CTG1	CT1	MTG1	MT1	Vietnam
CRR107563	PI 605831 A	Glycine max	CTG1	CT1	MTG1	MT1	Vietnam
CRR107564	PI 605845 A	Glycine max	CTG1	CT1	MTG1	MT1	Vietnam
CRR107565	PI 605817 B	Glycine max	CTG1	CT1	MTG1	MT1	Vietnam
CRR107566	Ba Xi No.9	Glycine max	CTG1	CT1	MTG1	MT1	Brazil
CRR107567	Ba Xi -13	Glycine max	CTG1	CT1	MTG1	MT1	Brazil
CRR107568	PI 548646	Glycine max	CTG1	CT1	MTG1	MT1	Canada
CRR107569	PI 548642	Glycine max	CTG1	CT1	MTG1	MT1	Canada
CRR107570	Maple Amber	Glycine max	CTG1	CT1	MTG1	MT1	Canada
CRR107571	Maple Ridge	Glycine max	CTG1	CT1	MTG1	MT1	Canada
CRR107572	Maple Presto	Glycine max	CTG1	CT1	MTG1	MT1	Canada
CRR107573	Maple Arrow	Glycine max	CTG1	CT1	MTG1	MT1	Canada
CRR107574	PI 567787	Glycine max	CTG1	CT1	MTG1	MT1	Canada
CRR107575	PI 548398	Glycine max	CTG1	CT1	MTG1	MT1	Canada
CRR107576	You 96-3	Glycine max	CTG1	CT2	MTG2	MT2	China
CRR107577	Xin Tao He Dou	Glycine max	CTG1	CT2	MTG2	MT2	China
CRR107578	You 0776	Glycine max	CTG1	CT1	MTG1	MT1	China
CRR107579	Li Di Dou No.1 -2	Glycine max	CTG1	CT2	MTG2	MT2	China
CRR107580	Xi Xuan No.19	Glycine max	CTG1	CT2	MTG2	MT2	China
CRR107581	Zhi Jin San Jia Huang Dou	Glycine max	CTG2	CT3	MTG3	MT5	China
CRR107582	Xi Ke No.1	Glycine max	CTG1	CT1	MTG1	MT4	China
CRR107583	You 9632	Glycine max	CTG1	CT1	MTG1	MT1	China
CRR107584	Bian Jing Dou	Glycine max	CTG1	CT1	MTG1	MT1	China
CRR107585	Yi Ning San Jing Huang Dou	Glycine max	CTG1	CT2	MTG2	MT2	China
CRR107586	Wan Dou No.2	Glycine max	CTG1	CT2	MTG2	MT2	China
CRR107587	Yang Chun Xiao Li	Glycine max	CTG1	CT1	MTG1	MT1	China
CRR107588	Bian Jing Dou No.3	Glycine max	CTG1	CT1	MTG1	MT1	China
CRR107589	Mi No.95	Glycine max	CTG1	CT1	MTG1	MT1	China
CRR107590	SN Zao Huang No.4	Glycine max	CTG1	CT1	MTG1	MT1	China
CRR107591	Ke S1043	Glycine max	CTG1	CT2	MTG2	MT2	China
CRR107592	Dou Guan No.1	Glycine max	CTG1	CT1	MTG1	MT1	China
CRR107593	Shi Pin No.735	Glycine max	CTG1	CT2	MTG2	MT2	China
CRR107594	Ye Xuan No.157	Glycine max	CTG1	CT1	MTG1	MT1	China
CRR107595	Gun Huang No.1	Glycine max	CTG1	CT1	MTG1	MT1	China
CRR107596	You 9631	Glycine max	CTG1	CT1	MTG1	MT1	China
CRR107597	Yuan Dou No.1	Glycine max	CTG1	CT1	MTG1	MT1	China
CRR107598	Qing Yuan Xiao Qing Dou	Glycine max	CTG1	CT1	MTG1	MT1	China
CRR107599	Jin Yuan -1	Glycine max	CTG1	CT1	MTG1	MT1	China
CRR107600	SN Zao Huang No.2	Glycine max	CTG1	CT1	MTG1	MT1	China
CRR107601	Bi Dou No.2	Glycine max	CTG1	CT1	MTG1	MT1	China
CRR107602	PI 612754	Glycine max	CTG1	CT21	MTG1	MT15	China
CRR107603	Zhuan Da Dou No.1	Glycine max	CTG1	CT1	MTG1	MT1	China
CRR107604	Zhong Nong Shi -1	Glycine max	CTG1	CT2	MTG2	MT2	China
CRR107605	Da Bei Nong	Glycine max	CTG1	CT1	MTG1	MT1	China
CRR107606	Jian No.31	Glycine max	CTG1	CT1	MTG1	MT1	China
CRR107607	Tu Mo Shi Dou	Glycine max	CTG2	CT3	MTG3	MT3	China
CRR107608	11 Nian Sou Ji -1	Glycine max	CTG1	CT2	MTG2	MT2	China
CRR107609	Bian Jing -1	Glycine max	CTG1	CT1	MTG1	MT1	China
CRR107610	Xi Huang Dou -9	Glycine max	CTG1	CT1	MTG1	MT1	China
CRR107611	09 Nian Sou Ji -1	Glycine max	CTG1	CT4	MTG1	MT1	China
CRR107612	Bian Jing -2	Glycine max	CTG1	CT1	MTG1	MT1	China
CRR107613	Li Di Dou No.1 -1	Glycine max	CTG1	CT2	MTG2	MT2	China
CRR107614	Jin Yuan No.1	Glycine max	CTG1	CT1	MTG1	MT1	China
CRR107615	Peking Mt Strain	Glycine max	CTG2	CT3	MTG3	MT5	China
CRR107616	Hai No.6088	Glycine max	CTG1	CT1	MTG1	MT1	China
CRR107617	Wan Dou No.32	Glycine max	CTG1	CT4	MTG1	MT1	China	An Hui
CRR107618	Wan Dou No.15 -1	Glycine max	CTG1	CT1	MTG1	MT1	China	An Hui
CRR107619	Chu Dou No.1	Glycine max	CTG1	CT2	MTG2	MT2	China	An Hui
CRR107620	Wan Dou No.14	Glycine max	CTG1	CT4	MTG1	MT1	China	An Hui
CRR107621	Wan Dou No.35	Glycine max	CTG1	CT1	MTG1	MT1	China	An Hui
CRR107622	Wo Dou No.5	Glycine max	CTG1	CT1	MTG1	MT1	China	An Hui
CRR107623	Wan Xiu 2156	Glycine max	CTG1	CT2	MTG2	MT2	China	An Hui
CRR107624	Wan Xiu 5717	Glycine max	CTG1	CT2	MTG2	MT2	China	An Hui
CRR107625	Wan Dou No.31	Glycine max	CTG1	CT4	MTG1	MT1	China	An Hui
CRR107626	Wan Dou No.21 -1	Glycine max	CTG1	CT1	MTG1	MT1	China	An Hui
CRR107627	Fei Dong Huang Da Dou	Glycine max	CTG1	CT1	MTG1	MT1	China	An Hui
CRR107628	Bu 9012	Glycine max	CTG1	CT2	MTG2	MT2	China	An Hui
CRR107629	Bu 85-53-21	Glycine max	CTG1	CT4	MTG1	MT1	China	An Hui
CRR107630	Wan Dou No.16	Glycine max	CTG1	CT1	MTG1	MT1	China	An Hui
CRR107631	Bu 9363	Glycine max	CTG1	CT1	MTG1	MT1	China	An Hui
CRR107632	Bu 8223-34-2	Glycine max	CTG1	CT2	MTG2	MT2	China	An Hui
CRR107633	Wan Dou No.21 -2	Glycine max	CTG1	CT1	MTG1	MT1	China	An Hui
CRR107634	Bu 8223-34-1	Glycine max	CTG1	CT2	MTG2	MT2	China	An Hui
CRR107635	Bu 9277 A	Glycine max	CTG1	CT2	MTG2	MT2	China	An Hui
CRR107636	Bu 9765	Glycine max	CTG1	CT4	MTG1	MT1	China	An Hui
CRR107637	Bu 9027 A	Glycine max	CTG1	CT4	MTG1	MT1	China	An Hui
CRR107638	Bu 97211-76	Glycine max	CTG1	CT4	MTG1	MT1	China	An Hui
CRR107639	Wan Dou No.39	Glycine max	CTG1	CT1	MTG1	MT1	China	An Hui
CRR107640	Wan Dou No.37	Glycine max	CTG1	CT1	MTG1	MT1	China	An Hui
CRR107641	Wan Dou No.36	Glycine max	CTG1	CT4	MTG1	MT1	China	An Hui
CRR107642	Wan Dou No.15 -2	Glycine max	CTG4	CT5	MTG4	MT6	China	An Hui
CRR107643	Wan Dou 21116	Glycine max	CTG1	CT2	MTG2	MT2	China	An Hui
CRR107644	Wan 21116	Glycine max	CTG1	CT2	MTG2	MT2	China	An Hui
CRR107645	Wan 20001	Glycine max	CTG1	CT2	MTG2	MT2	China	An Hui
CRR107646	Fu Dou No.16	Glycine max	CTG1	CT2	MTG2	MT2	China	An Hui
CRR107647	Zhong Dou No.43 -1	Glycine max	CTG1	CT1	MTG1	MT1	China	Bei Jing
CRR107648	Zhong Dou No.8	Glycine max	CTG1	CT2	MTG2	MT2	China	Bei Jing
CRR107649	Ke Feng No.28	Glycine max	CTG1	CT2	MTG2	MT2	China	Bei Jing
CRR107650	Zhong Dou No.29 -2	Glycine max	CTG4	CT5	MTG4	MT6	China	Bei Jing
CRR107651	Zhong Dou No.40	Glycine max	CTG1	CT1	MTG1	MT1	China	Bei Jing
CRR107652	Zhong Huang No.74	Glycine max	CTG1	CT2	MTG2	MT2	China	Bei Jing
CRR107653	Zhong Dou No.30	Glycine max	CTG1	CT1	MTG1	MT1	China	Bei Jing
CRR107654	Zhong Dou No.32	Glycine max	CTG1	CT1	MTG1	MT1	China	Bei Jing
CRR107655	Zhong Huang No.70	Glycine max	CTG1	CT2	MTG2	MT2	China	Bei Jing
CRR107656	Zhong Dou No.41	Glycine max	CTG1	CT1	MTG1	MT1	China	Bei Jing
CRR107657	Zhong Huang No.51	Glycine max	CTG1	CT2	MTG2	MT2	China	Bei Jing
CRR107658	Jing Huang No.1	Glycine max	CTG1	CT2	MTG2	MT2	China	Bei Jing
CRR107659	Ke Feng No.34	Glycine max	CTG1	CT1	MTG1	MT1	China	Bei Jing
CRR107660	Ke Feng No.36	Glycine max	CTG1	CT1	MTG1	MT1	China	Bei Jing
CRR107661	Zao Shu No.15	Glycine max	CTG1	CT1	MTG1	MT1	China	Bei Jing
CRR107662	Ke 8502	Glycine max	CTG1	CT2	MTG2	MT2	China	Bei Jing
CRR107663	Zhong Dou No.39	Glycine max	CTG1	CT1	MTG1	MT1	China	Bei Jing
CRR107664	Tian Long No.1 -2	Glycine max	CTG1	CT1	MTG1	MT1	China	Bei Jing
CRR107665	Zhong Dou No.29 -1	Glycine max	CTG1	CT1	MTG1	MT1	China	Bei Jing
CRR107666	Ke Feng No.37	Glycine max	CTG1	CT1	MTG1	MT1	China	Bei Jing
CRR107667	Zhong Huang No.79 -1	Glycine max	CTG1	CT2	MTG2	MT2	China	Bei Jing
CRR107668	Tian Long No.1 -1	Glycine max	CTG1	CT1	MTG1	MT1	China	Bei Jing
CRR107669	Zhong Huang No.22 -1	Glycine max	CTG1	CT1	MTG1	MT1	China	Bei Jing
CRR107670	Ke Xin No.5	Glycine max	CTG1	CT1	MTG1	MT1	China	Bei Jing
CRR107671	Zhong Ye No.2 -1	Glycine max	CTG1	CT1	MTG1	MT1	China	Bei Jing
CRR107672	Tian Long No.2 -1	Glycine max	CTG1	CT1	MTG1	MT1	China	Bei Jing
CRR107673	Zhong Zuo No.015	Glycine max	CTG1	CT1	MTG1	MT1	China	Bei Jing
CRR107674	Zhong Huang No.29	Glycine max	CTG1	CT1	MTG1	MT1	China	Bei Jing
CRR107675	Zhong Huang No.7	Glycine max	CTG1	CT1	MTG1	MT1	China	Bei Jing
CRR107676	Zhong Zuo J8012	Glycine max	CTG1	CT2	MTG2	MT2	China	Bei Jing
CRR107677	You Bian No.31	Glycine max	CTG1	CT1	MTG1	MT1	China	Bei Jing
CRR107678	Yan Qing Yin	Glycine max	CTG1	CT1	MTG1	MT1	China	Bei Jing
CRR107679	Zhong Zuo J9331	Glycine max	CTG1	CT1	MTG1	MT1	China	Bei Jing
CRR107680	Ke Feng No.17	Glycine max	CTG1	CT2	MTG2	MT2	China	Bei Jing
CRR107681	Zhong Huang No.42	Glycine max	CTG1	CT1	MTG1	MT1	China	Bei Jing
CRR107682	Zhong Huang No.64	Glycine max	CTG1	CT2	MTG2	MT2	China	Bei Jing
CRR107683	Zhong Huang No.37	Glycine max	CTG1	CT2	MTG2	MT2	China	Bei Jing
CRR107684	Ke Dou No.7	Glycine max	CTG1	CT1	MTG1	MT1	China	Bei Jing
CRR107685	Zhong Dou No.27 -2	Glycine max	CTG4	CT5	MTG4	MT6	China	Bei Jing
CRR107686	Zao Shu No.1	Glycine max	CTG1	CT1	MTG1	MT1	China	Bei Jing
CRR107687	Zhong Huang No.18 -2	Glycine max	CTG1	CT1	MTG1	MT1	China	Bei Jing
CRR107688	You Bian No.32	Glycine max	CTG1	CT1	MTG1	MT1	China	Bei Jing
CRR107689	Zhong Huang No.47	Glycine max	CTG1	CT1	MTG1	MT1	China	Bei Jing
CRR107690	Zhong Huang No.56	Glycine max	CTG1	CT1	MTG1	MT1	China	Bei Jing
CRR107691	Zhong Huang No.57	Glycine max	CTG1	CT1	MTG1	MT1	China	Bei Jing
CRR107692	Zhong Huang No.63	Glycine max	CTG1	CT2	MTG2	MT2	China	Bei Jing
CRR107693	Zhong Pin 0353672	Glycine max	CTG1	CT1	MTG1	MT1	China	Bei Jing
CRR107694	Zhong Zuo No.983	Glycine max	CTG1	CT1	MTG1	MT1	China	Bei Jing
CRR107695	Zhong Ke 1299	Glycine max	CTG1	CT1	MTG1	MT1	China	Bei Jing
CRR107696	Zhong Pin 035366	Glycine max	CTG1	CT1	MTG1	MT1	China	Bei Jing
CRR107697	Zhong Huang No.62	Glycine max	CTG1	CT1	MTG1	MT1	China	Bei Jing
CRR107698	Zhong Huang No.52	Glycine max	CTG1	CT1	MTG1	MT1	China	Bei Jing
CRR107699	Zhong Dou No.5	Glycine max	CTG1	CT1	MTG1	MT4	China	Bei Jing
CRR107700	Zhong Huang No.59	Glycine max	CTG1	CT1	MTG1	MT1	China	Bei Jing
CRR107701	Zhong Huang No.46	Glycine max	CTG1	CT2	MTG2	MT2	China	Bei Jing
CRR107702	Zhong Huang No.26	Glycine max	CTG1	CT1	MTG1	MT1	China	Bei Jing
CRR107703	Zhong Huang No.68	Glycine max	CTG1	CT1	MTG1	MT1	China	Bei Jing
CRR107704	Zhong Zuo 969512	Glycine max	CTG1	CT1	MTG1	MT1	China	Bei Jing
CRR107705	Ke Xi 302113	Glycine max	CTG1	CT1	MTG1	MT1	China	Bei Jing
CRR107706	Zhong Huang No.21	Glycine max	CTG1	CT1	MTG1	MT1	China	Bei Jing
CRR107707	Zhong Huang No.60	Glycine max	CTG1	CT2	MTG2	MT2	China	Bei Jing
CRR107708	Zhong Zuo No.105	Glycine max	CTG1	CT1	MTG1	MT1	China	Bei Jing
CRR107709	Jing No.283	Glycine max	CTG3	CT32	MTG4	MT16	China	Bei Jing
CRR107710	Zhong Huang No.33	Glycine max	CTG1	CT1	MTG1	MT1	China	Bei Jing
CRR107711	Zhong Huang No.75	Glycine max	CTG1	CT1	MTG1	MT1	China	Bei Jing
CRR107712	Ke Xi Xuan No.19	Glycine max	CTG1	CT1	MTG1	MT1	China	Bei Jing
CRR107713	Zhong Huang No.45	Glycine max	CTG1	CT1	MTG1	MT1	China	Bei Jing
CRR107714	Zhong Huang No.23	Glycine max	CTG1	CT1	MTG1	MT1	China	Bei Jing
CRR107715	Zhong Huang No.27	Glycine max	CTG1	CT1	MTG1	MT1	China	Bei Jing
CRR107716	Zhong Huang No.54	Glycine max	CTG1	CT1	MTG1	MT1	China	Bei Jing
CRR107717	Ke Yu No.75	Glycine max	CTG1	CT1	MTG1	MT1	China	Bei Jing
CRR107718	Ke Xi 7821	Glycine max	CTG1	CT1	MTG1	MT1	China	Bei Jing
CRR107719	Zao Shu No.4	Glycine max	CTG4	CT5	MTG4	MT6	China	Bei Jing
CRR107720	Zhong Pin 95-5383	Glycine max	CTG1	CT1	MTG1	MT1	China	Bei Jing
CRR107721	Zhong Zuo 916014	Glycine max	CTG1	CT1	MTG1	MT1	China	Bei Jing
CRR107722	Zhong Zuo J8023	Glycine max	CTG1	CT1	MTG1	MT1	China	Bei Jing
CRR107723	Zhong Dou No.27 -1	Glycine max	CTG4	CT5	MTG4	MT6	China	Bei Jing
CRR107724	Ke Xin No.7	Glycine max	CTG1	CT1	MTG1	MT1	China	Bei Jing
CRR107725	Zhong Ye No.2 -2	Glycine max	CTG1	CT1	MTG1	MT1	China	Bei Jing
CRR107726	Zhong Huang No.4 -2	Glycine max	CTG1	CT1	MTG1	MT1	China	Bei Jing
CRR107727	Zhong Zuo J-44	Glycine max	CTG1	CT2	MTG2	MT2	China	Bei Jing
CRR107728	Zhong Huang No.36	Glycine max	CTG1	CT1	MTG1	MT1	China	Bei Jing
CRR107729	Zhong Zuo 96-954	Glycine max	CTG1	CT1	MTG1	MT1	China	Bei Jing
CRR107730	Zhong Huang	Glycine max	CTG1	CT1	MTG1	MT1	China	Bei Jing
CRR107731	Zhong Huang No.53	Glycine max	CTG1	CT1	MTG1	MT1	China	Bei Jing
CRR107732	Zhong Zuo No.8	Glycine max	CTG1	CT1	MTG1	MT1	China	Bei Jing
CRR107733	Zhong Pin No.662	Glycine max	CTG1	CT1	MTG1	MT1	China	Bei Jing
CRR107734	Zhong Huang No.18 -1	Glycine max	CTG1	CT1	MTG1	MT1	China	Bei Jing
CRR107735	Zhong Huang No.16	Glycine max	CTG1	CT2	MTG2	MT2	China	Bei Jing
CRR107736	Ke Xin No.3 -2011	Glycine max	CTG1	CT1	MTG1	MT1	China	Bei Jing
CRR107737	Zhong Zuo No.02	Glycine max	CTG1	CT1	MTG1	MT1	China	Bei Jing
CRR107738	Zhong Pin Da Hei Dou	Glycine max	CTG1	CT1	MTG1	MT1	China	Bei Jing
CRR107739	Zhong Dou No.28	Glycine max	CTG1	CT1	MTG1	MT1	China	Bei Jing
CRR107740	Zhong Zuo 00-683	Glycine max	CTG1	CT2	MTG2	MT2	China	Bei Jing
CRR107741	Zhong Pin 035412	Glycine max	CTG1	CT1	MTG1	MT1	China	Bei Jing
CRR107742	Zhong Huang No.79 -2	Glycine max	CTG1	CT2	MTG2	MT2	China	Bei Jing
CRR107743	Zhong Huang No.15	Glycine max	CTG1	CT1	MTG1	MT1	China	Bei Jing
CRR107744	Zhong Huang No.25	Glycine max	CTG1	CT1	MTG1	MT1	China	Bei Jing
CRR107745	You Chu No.4	Glycine max	CTG1	CT1	MTG1	MT1	China	Bei Jing
CRR107746	Zhong Huang No.22 -2	Glycine max	CTG1	CT1	MTG1	MT1	China	Bei Jing
CRR107747	Zhong Huang No.13 -2	Glycine max	CTG1	CT2	MTG2	MT2	China	Bei Jing
CRR107748	Quan Dou No.937	Glycine max	CTG1	CT2	MTG2	MT2	China	Fu Jian
CRR107749	Fu Dou No.310	Glycine max	CTG1	CT2	MTG2	MT2	China	Fu Jian
CRR107750	Fu An Qing Dou	Glycine max	CTG1	CT1	MTG1	MT1	China	Fu Jian
CRR107751	Quan Bian No.11	Glycine max	CTG1	CT1	MTG1	MT1	China	Fu Jian
CRR107752	Long Huang No.1	Glycine max	CTG1	CT1	MTG1	MT1	China	Gan Su
CRR107753	Long Huang No.2	Glycine max	CTG1	CT7	MTG1	MT1	China	Gan Su
CRR107754	Long Huang No.3	Glycine max	CTG1	CT1	MTG1	MT1	China	Gan Su
CRR107755	Hua Xia No.3 -1	Glycine max	CTG1	CT1	MTG1	MT1	China	Guang Dong
CRR107756	Hua Chun No.1	Glycine max	CTG1	CT1	MTG1	MT1	China	Guang Dong
CRR107757	Hua Chun No.6	Glycine max	CTG1	CT1	MTG1	MT1	China	Guang Dong
CRR107758	Hua Chun No.3	Glycine max	CTG1	CT1	MTG1	MT1	China	Guang Dong
CRR107759	Hua Xia No.3 -2	Glycine max	CTG1	CT1	MTG1	MT1	China	Guang Dong
CRR107760	Hua Xia No.9	Glycine max	CTG1	CT1	MTG1	MT1	China	Guang Dong
CRR107761	Hua Chun No.5	Glycine max	CTG1	CT1	MTG1	MT1	China	Guang Dong
CRR107762	Hua Xia No.5	Glycine max	CTG1	CT1	MTG1	MT1	China	Guang Dong
CRR107763	Hua Xia No.1	Glycine max	CTG1	CT1	MTG1	MT1	China	Guang Dong
CRR107764	Hei Ke Wu Dou	Glycine max	CTG1	CT1	MTG1	MT1	China	Guang Dong
CRR107765	Yue Chun 03-4	Glycine max	CTG1	CT1	MTG1	MT1	China	Guang Dong
CRR107766	Hua Xia No.2	Glycine max	CTG1	CT1	MTG1	MT1	China	Guang Dong
CRR107767	Hua Chun No.2	Glycine max	CTG1	CT1	MTG1	MT1	China	Guang Dong
CRR107768	Gui Chun No.8 -2	Glycine max	CTG1	CT1	MTG1	MT4	China	Guang Xi
CRR107769	Gui Zao No.2	Glycine max	CTG1	CT1	MTG1	MT1	China	Guang Xi
CRR107770	Gui Chun No.10	Glycine max	CTG1	CT1	MTG1	MT1	China	Guang Xi
CRR107771	Gui Chun No.11	Glycine max	CTG1	CT1	MTG1	MT1	China	Guang Xi
CRR107772	Gui Chun No.2 -1	Glycine max	CTG1	CT1	MTG1	MT1	China	Guang Xi
CRR107773	Liu Dou No.3	Glycine max	CTG1	CT1	MTG1	MT1	China	Guang Xi
CRR107774	Quan Zhou Shi Tang Wu Yue	Glycine max	CTG1	CT1	MTG1	MT1	China	Guang Xi
CRR107775	Gui Chun No.3	Glycine max	CTG1	CT2	MTG2	MT2	China	Guang Xi
CRR107776	Gui Chun No.4	Glycine max	CTG1	CT1	MTG1	MT4	China	Guang Xi
CRR107777	Gui Xia No.2	Glycine max	CTG1	CT1	MTG1	MT1	China	Guang Xi
CRR107778	Xing An 08-094	Glycine max	CTG1	CT1	MTG1	MT1	China	Guang Xi
CRR107779	Gui Xia No.5	Glycine max	CTG4	CT5	MTG4	MT6	China	Guang Xi
CRR107780	Gui Xia No.3	Glycine max	CTG1	CT1	MTG1	MT4	China	Guang Xi
CRR107781	Gui Xia No.1	Glycine max	CTG4	CT5	MTG4	MT6	China	Guang Xi
CRR107782	Qian Dou No.2	Glycine max	CTG1	CT1	MTG1	MT4	China	Gui Zhou
CRR107783	An Shun Bai Jiao Dou	Glycine max	CTG1	CT2	MTG2	MT2	China	Gui Zhou
CRR107784	Qian Dou No.10	Glycine max	CTG1	CT1	MTG1	MT1	China	Gui Zhou
CRR107785	Ji Dou No.6	Glycine max	CTG1	CT2	MTG2	MT2	China	He Bei
CRR107786	Shi H013	Glycine max	CTG1	CT2	MTG2	MT2	China	He Bei
CRR107787	Nong Da Dou No.2	Glycine max	CTG1	CT2	MTG2	MT2	China	He Bei
CRR107788	Cang Dou No.9	Glycine max	CTG1	CT2	MTG2	MT2	China	He Bei
CRR107789	Shi Dou No.8 -1	Glycine max	CTG1	CT1	MTG1	MT1	China	He Bei
CRR107790	Ji Dou No.4	Glycine max	CTG1	CT1	MTG1	MT1	China	He Bei
CRR107791	Han Dou No.5 *	Glycine max	CTG1	CT1	MTG1	MT1	China	He Bei
CRR107792	Cang Dou No.4	Glycine max	CTG1	CT1	MTG1	MT1	China	He Bei
CRR107793	Cang Dou No.7	Glycine max	CTG1	CT1	MTG1	MT1	China	He Bei
CRR107794	Bao Dou No.3	Glycine max	CTG1	CT2	MTG2	MT2	China	He Bei
CRR107795	Ji Dou No.22	Glycine max	CTG1	CT2	MTG2	MT2	China	He Bei
CRR107796	Zhong Huang No.69	Glycine max	CTG1	CT2	MTG2	MT2	China	He Bei
CRR107797	Yi Dou No.2	Glycine max	CTG1	CT1	MTG1	MT1	China	He Bei
CRR107798	Han 7005	Glycine max	CTG1	CT1	MTG1	MT4	China	He Bei
CRR107799	Cang Dou No.6	Glycine max	CTG1	CT1	MTG1	MT1	China	He Bei
CRR107800	Han No.605	Glycine max	CTG1	CT1	MTG1	MT1	China	He Bei
CRR107801	Han 803352	Glycine max	CTG1	CT1	MTG1	MT1	China	He Bei
CRR107802	Ji 5421	Glycine max	CTG1	CT1	MTG1	MT1	China	He Bei
CRR107803	Shi Dou No.4 -1	Glycine max	CTG1	CT1	MTG1	MT1	China	He Bei
CRR107804	Ji Dou No.13	Glycine max	CTG1	CT1	MTG1	MT1	China	He Bei
CRR107805	Han Dan Dou No.5	Glycine max	CTG1	CT1	MTG1	MT1	China	He Bei
CRR107806	Ji Wu Xing No.1	Glycine max	CTG1	CT1	MTG1	MT1	China	He Bei
CRR107807	Ji Dou No.9 -3 L-2	Glycine max	CTG1	CT1	MTG1	MT1	China	He Bei
CRR107808	Ji Dou 12-2,3	Glycine max	CTG1	CT1	MTG1	MT4	China	He Bei
CRR107809	Zhong Hei Dou No.42	Glycine max	CTG1	CT1	MTG1	MT1	China	He Bei
CRR107810	Zhong Dou No.43 -2	Glycine max	CTG1	CT1	MTG1	MT1	China	He Bei
CRR107811	Shi Dou No.8 -2	Glycine max	CTG1	CT1	MTG1	MT1	China	He Bei
CRR107812	Shi Dou No.7	Glycine max	CTG1	CT1	MTG1	MT1	China	He Bei
CRR107813	Shi Dou No.4 -2	Glycine max	CTG1	CT1	MTG1	MT1	China	He Bei
CRR107814	Ji Dou No.17 -2	Glycine max	CTG1	CT1	MTG1	MT1	China	He Bei
CRR107815	Han Dou No.5 -2	Glycine max	CTG1	CT1	MTG1	MT1	China	He Bei
CRR107816	E Dou No.10	Glycine max	CTG1	CT1	MTG1	MT1	China	He Bei
CRR107817	Cheng Dou No.6	Glycine max	CTG1	CT1	MTG1	MT4	China	He Bei
CRR107818	Cang Dou No.10 -2	Glycine max	CTG1	CT1	MTG1	MT1	China	He Bei
CRR107819	NS 1260	Glycine max	CTG1	CT2	MTG2	MT2	China	He Nan
CRR107820	Zheng 91107	Glycine max	CTG1	CT1	MTG1	MT1	China	He Nan
CRR107821	Hua Dou No.20	Glycine max	CTG1	CT1	MTG1	MT1	China	He Nan
CRR107822	Zhou 01772	Glycine max	CTG1	CT1	MTG1	MT1	China	He Nan
CRR107823	Shang 951099	Glycine max	CTG1	CT1	MTG1	MT1	China	He Nan
CRR107824	Yu Dou No.27	Glycine max	CTG1	CT2	MTG2	MT2	China	He Nan
CRR107825	Ping Dou No.1	Glycine max	CTG1	CT2	MTG2	MT2	China	He Nan
CRR107826	Shang 09401	Glycine max	CTG1	CT1	MTG1	MT1	China	He Nan
CRR107827	Shang Dou No.15	Glycine max	CTG1	CT1	MTG1	MT4	China	He Nan
CRR107828	Yu Dou No.16 -2	Glycine max	CTG1	CT1	MTG1	MT1	China	He Nan
CRR107829	Zheng Zhang Jiao No.14	Glycine max	CTG1	CT2	MTG2	MT2	China	He Nan
CRR107830	Zheng 92116	Glycine max	CTG1	CT2	MTG2	MT2	China	He Nan
CRR107831	Zheng 4066	Glycine max	CTG1	CT2	MTG2	MT2	China	He Nan
CRR107832	Yu Dou No.5	Glycine max	CTG1	CT1	MTG1	MT1	China	He Nan
CRR107833	Zheng No.100	Glycine max	CTG1	CT2	MTG2	MT2	China	He Nan
CRR107834	Zhou 0496	Glycine max	CTG1	CT2	MTG2	MT2	China	He Nan
CRR107835	Yu Dou No.16 -1	Glycine max	CTG1	CT1	MTG1	MT1	China	He Nan
CRR107836	Zheng Dou No.30	Glycine max	CTG1	CT1	MTG1	MT1	China	He Nan
CRR107837	Yu Dou No.6	Glycine max	CTG1	CT1	MTG1	MT1	China	He Nan
CRR107838	Zheng Jiao 9525	Glycine max	CTG1	CT4	MTG1	MT1	China	He Nan
CRR107839	Yu Dou No.3	Glycine max	CTG1	CT1	MTG1	MT1	China	He Nan
CRR107840	Shang Qiu 64-0	Glycine max	CTG1	CT4	MTG1	MT1	China	He Nan
CRR107841	Shang Qiu 1099	Glycine max	CTG1	CT1	MTG1	MT1	China	He Nan
CRR107842	Zhou 022121	Glycine max	CTG1	CT1	MTG1	MT1	China	He Nan
CRR107843	Pu Hai No.10 -1	Glycine max	CTG1	CT1	MTG1	MT1	China	He Nan
CRR107844	Zheng 90007	Glycine max	CTG1	CT4	MTG1	MT1	China	He Nan
CRR107845	Yu Dou No.4	Glycine max	CTG1	CT2	MTG2	MT2	China	He Nan
CRR107846	Yu Dou No.26	Glycine max	CTG1	CT1	MTG1	MT1	China	He Nan
CRR107847	Zheng 99048	Glycine max	CTG1	CT1	MTG1	MT1	China	He Nan
CRR107848	Yu Dou No.13	Glycine max	CTG1	CT4	MTG1	MT1	China	He Nan
CRR107849	Zhou 7327-118	Glycine max	CTG1	CT4	MTG1	MT1	China	He Nan
CRR107850	Zheng 581320	Glycine max	CTG1	CT4	MTG1	MT1	China	He Nan
CRR107851	Yu Dou No.1	Glycine max	CTG1	CT1	MTG1	MT1	China	He Nan
CRR107852	Zhou 96 (21) 227	Glycine max	CTG1	CT2	MTG2	MT2	China
CRR107853	Yu Dou No.19	Glycine max	CTG1	CT2	MTG2	MT2	China	He Nan
CRR107854	Zheng Jiao No.107	Glycine max	CTG1	CT1	MTG1	MT1	China	He Nan
CRR107855	Yu Dou No.29	Glycine max	CTG1	CT4	MTG1	MT1	China	He Nan
CRR107856	Zhou Dou No.16	Glycine max	CTG1	CT1	MTG1	MT1	China	He Nan
CRR107857	Shang Qiu 85225	Glycine max	CTG1	CT1	MTG1	MT1	China	He Nan
CRR107858	Qin Jian No.6	Glycine max	CTG1	CT1	MTG1	MT1	China	He Nan
CRR107859	Zheng 8516	Glycine max	CTG1	CT1	MTG1	MT1	China	He Nan
CRR107860	Zhou Dou 04012	Glycine max	CTG1	CT2	MTG2	MT2	China	He Nan
CRR107861	Shang Qiu 4212	Glycine max	CTG1	CT4	MTG1	MT1	China	He Nan
CRR107862	Zheng 94059	Glycine max	CTG1	CT1	MTG1	MT4	China	He Nan
CRR107863	Zheng 86506	Glycine max	CTG1	CT1	MTG1	MT1	China	He Nan
CRR107864	Zheng No.133	Glycine max	CTG1	CT2	MTG2	MT2	China	He Nan
CRR107865	Zheng 3074	Glycine max	CTG1	CT4	MTG1	MT1	China	He Nan
CRR107866	Zhou 01771	Glycine max	CTG1	CT1	MTG1	MT1	China	He Nan
CRR107867	Yu Dou No.23	Glycine max	CTG1	CT1	MTG1	MT1	China	He Nan
CRR107868	Zhu Dou 9715	Glycine max	CTG1	CT4	MTG1	MT1	China	He Nan
CRR107869	Pu Hai No.10 -2	Glycine max	CTG1	CT1	MTG1	MT1	China	He Nan
CRR107870	Yu Dou No.17	Glycine max	CTG1	CT2	MTG2	MT2	China	He Nan
CRR107871	Zheng 77249	Glycine max	CTG1	CT1	MTG1	MT1	China	He Nan
CRR107872	Yu Dou No.21	Glycine max	CTG1	CT1	MTG1	MT1	China	He Nan
CRR107873	Yu Dou No.15	Glycine max	CTG1	CT1	MTG1	MT1	China	He Nan
CRR107874	Zhou Li No.2	Glycine max	CTG1	CT1	MTG1	MT1	China	He Nan
CRR107875	Zheng No.196 -1	Glycine max	CTG1	CT4	MTG1	MT1	China	He Nan
CRR107876	Zheng 92116-6	Glycine max	CTG1	CT2	MTG2	MT2	China	He Nan
CRR107877	Yu Dou No.20	Glycine max	CTG1	CT2	MTG2	MT2	China	He Nan
CRR107878	Zheng 02060-0-7-2	Glycine max	CTG1	CT1	MTG1	MT1	China	He Nan
CRR107879	Yu Dou No.24	Glycine max	CTG1	CT1	MTG1	MT1	China	He Nan
CRR107880	Zhou 002321	Glycine max	CTG1	CT1	MTG1	MT1	China	He Nan
CRR107881	Zheng Zhou No.126	Glycine max	CTG1	CT1	MTG1	MT1	China	He Nan
CRR107882	Zhu Dou No.19	Glycine max	CTG1	CT2	MTG2	MT2	China	He Nan
CRR107883	Zhou Dou No.23	Glycine max	CTG1	CT2	MTG2	MT2	China	He Nan
CRR107884	Zheng No.196 -2	Glycine max	CTG1	CT4	MTG1	MT1	China	He Nan
CRR107885	Shang Dou 1310	Glycine max	CTG1	CT2	MTG2	MT2	China	He Nan
CRR107886	Pu Dou 857	Glycine max	CTG1	CT1	MTG1	MT1	China	He Nan
CRR107887	Sui Nong No.15	Glycine max	CTG1	CT1	MTG1	MT1	China	Hei Long Jiang
CRR107888	Sui Nong No.8	Glycine max	CTG2	CT3	MTG3	MT5	China	Hei Long Jiang
CRR107889	Kang Xian No.2	Glycine max	CTG1	CT1	MTG1	MT1	China	Hei Long Jiang
CRR107890	Dong Nong No.42	Glycine max	CTG1	CT1	MTG1	MT1	China	Hei Long Jiang
CRR107891	Sui Nong No.20	Glycine max	CTG1	CT1	MTG1	MT1	China	Hei Long Jiang
CRR107892	Xiao Li Dou No.9	Glycine max	CTG1	CT2	MTG2	MT2	China	Hei Long Jiang
CRR107893	Nen Feng No.15	Glycine max	CTG1	CT1	MTG1	MT1	China	Hei Long Jiang
CRR107894	He Feng No.39	Glycine max	CTG1	CT1	MTG1	MT1	China	Hei Long Jiang
CRR107895	Hei He No.27	Glycine max	CTG1	CT1	MTG1	MT1	China	Hei Long Jiang
CRR107896	He Feng No.43	Glycine max	CTG1	CT1	MTG1	MT1	China	Hei Long Jiang
CRR107897	He Feng No.40	Glycine max	CTG1	CT2	MTG2	MT2	China	Hei Long Jiang
CRR107898	He Feng No.45	Glycine max	CTG1	CT1	MTG1	MT1	China	Hei Long Jiang
CRR107899	He Feng No.55	Glycine max	CTG1	CT2	MTG2	MT2	China	Hei Long Jiang
CRR107900	Dong Nong No.48	Glycine max	CTG1	CT1	MTG1	MT1	China	Hei Long Jiang
CRR107901	He Feng No.29	Glycine max	CTG1	CT1	MTG1	MT1	China	Hei Long Jiang
CRR107902	Hei He No.43 *	Glycine max	CTG1	CT1	MTG1	MT1	China	Hei Long Jiang
CRR107903	Dong Nong No.53	Glycine max	CTG1	CT1	MTG1	MT1	China	Hei Long Jiang
CRR107904	Ken Feng No.23	Glycine max	CTG1	CT2	MTG2	MT2	China	Hei Long Jiang
CRR107905	Hei Nong No.33	Glycine max	CTG1	CT1	MTG1	MT1	China	Hei Long Jiang
CRR107906	Ken Feng No.11	Glycine max	CTG1	CT1	MTG1	MT1	China	Hei Long Jiang
CRR107907	Feng Shou No.2	Glycine max	CTG1	CT1	MTG1	MT1	China	Hei Long Jiang
CRR107908	Bei Dou No.49	Glycine max	CTG1	CT2	MTG2	MT2	China	Hei Long Jiang
CRR107909	Feng Shou No.17	Glycine max	CTG1	CT1	MTG1	MT1	China	Hei Long Jiang
CRR107910	Dong Nong No.49	Glycine max	CTG1	CT2	MTG2	MT2	China	Hei Long Jiang
CRR107911	Hei Nong No.63	Glycine max	CTG1	CT2	MTG2	MT2	China	Hei Long Jiang
CRR107912	Feng Shou No.10	Glycine max	CTG1	CT1	MTG1	MT1	China	Hei Long Jiang
CRR107913	He Feng No.50	Glycine max	CTG1	CT2	MTG2	MT2	China	Hei Long Jiang
CRR107914	Hei He No.18	Glycine max	CTG1	CT2	MTG2	MT2	China	Hei Long Jiang
CRR107915	Sui Nong No.4	Glycine max	CTG1	CT1	MTG1	MT1	China	Hei Long Jiang
CRR107916	Ken Feng No.7	Glycine max	CTG1	CT1	MTG1	MT1	China	Hei Long Jiang
CRR107917	Ken Feng No.9	Glycine max	CTG1	CT1	MTG1	MT1	China	Hei Long Jiang
CRR107918	Ken Feng No.10	Glycine max	CTG1	CT2	MTG2	MT2	China	Hei Long Jiang
CRR107919	Nen Feng No.18	Glycine max	CTG1	CT1	MTG1	MT1	China	Hei Long Jiang
CRR107920	Hei He No.7	Glycine max	CTG1	CT1	MTG1	MT1	China	Hei Long Jiang
CRR107921	Sui Nong No.35	Glycine max	CTG1	CT1	MTG1	MT1	China	Hei Long Jiang
CRR107922	Hei Nong No.44	Glycine max	CTG1	CT1	MTG1	MT1	China	Hei Long Jiang
CRR107923	Hei He No.8	Glycine max	CTG1	CT1	MTG1	MT1	China	Hei Long Jiang
CRR107924	Feng Shou No.9	Glycine max	CTG1	CT1	MTG1	MT1	China	Hei Long Jiang
CRR107925	Bei Feng No.2	Glycine max	CTG1	CT2	MTG2	MT2	China	Hei Long Jiang
CRR107926	Ken Feng No.16 -2	Glycine max	CTG1	CT1	MTG1	MT1	China	Hei Long Jiang
CRR107927	Ken Feng No.5	Glycine max	CTG1	CT1	MTG1	MT1	China	Hei Long Jiang
CRR107928	Hei Jian No.1	Glycine max	CTG1	CT1	MTG1	MT1	China	Hei Long Jiang
CRR107929	Hei Nong No.35	Glycine max	CTG1	CT1	MTG1	MT1	China	Hei Long Jiang
CRR107930	He Feng No.38	Glycine max	CTG1	CT2	MTG2	MT2	China	Hei Long Jiang
CRR107931	Tie Feng No.18 *	Glycine max	CTG1	CT1	MTG1	MT1	China	Hei Long Jiang
CRR107932	Feng Shou No.12	Glycine max	CTG1	CT1	MTG1	MT1	China	Hei Long Jiang
CRR107933	Ke Jiao 112023	Glycine max	CTG1	CT1	MTG1	MT1	China	Hei Long Jiang
CRR107934	Sui Nong No.21	Glycine max	CTG1	CT1	MTG1	MT1	China	Hei Long Jiang
CRR107935	Sui Nong No.28	Glycine max	CTG1	CT2	MTG2	MT2	China	Hei Long Jiang
CRR107936	He Feng No.34	Glycine max	CTG1	CT1	MTG1	MT1	China	Hei Long Jiang
CRR107937	Feng Shou No.6	Glycine max	CTG1	CT1	MTG1	MT1	China	Hei Long Jiang
CRR107938	Hei He No.19	Glycine max	CTG1	CT2	MTG2	MT2	China	Hei Long Jiang
CRR107939	Hei Nong No.43	Glycine max	CTG1	CT1	MTG1	MT1	China	Hei Long Jiang
CRR107940	Bei Dou No.12	Glycine max	CTG1	CT1	MTG1	MT4	China	Hei Long Jiang
CRR107941	Sui Nong No.14 -1	Glycine max	CTG1	CT2	MTG2	MT2	China	Hei Long Jiang
CRR107942	Bei Dou No.17	Glycine max	CTG1	CT1	MTG1	MT1	China	Hei Long Jiang
CRR107943	He Dou No.3	Glycine max	CTG1	CT1	MTG1	MT1	China	Hei Long Jiang
CRR107944	Hei He No.24	Glycine max	CTG1	CT1	MTG1	MT1	China	Hei Long Jiang
CRR107945	Sui Nong No.1 -1	Glycine max	CTG1	CT1	MTG1	MT1	China	Hei Long Jiang
CRR107946	Sui Fu 095016	Glycine max	CTG1	CT1	MTG1	MT1	China	Hei Long Jiang
CRR107947	Dong Nong L202	Glycine max	CTG1	CT1	MTG1	MT1	China	Hei Long Jiang
CRR107948	He Dou No.2	Glycine max	CTG1	CT4	MTG1	MT1	China	Hei Long Jiang
CRR107949	Bei Dou No.34	Glycine max	CTG1	CT1	MTG1	MT1	China	Hei Long Jiang
CRR107950	Hei Nong No.37 -2	Glycine max	CTG1	CT2	MTG2	MT2	China	Hei Long Jiang
CRR107951	Bei Feng No.11	Glycine max	CTG1	CT2	MTG2	MT2	China	Hei Long Jiang
CRR107952	Hei He No.30	Glycine max	CTG1	CT1	MTG1	MT1	China	Hei Long Jiang
CRR107953	Sui Nong No.26	Glycine max	CTG1	CT1	MTG1	MT1	China	Hei Long Jiang
CRR107954	Ken Feng No.16 -1	Glycine max	CTG1	CT1	MTG1	MT1	China	Hei Long Jiang
CRR107955	Hei He No.47	Glycine max	CTG1	CT1	MTG1	MT1	China	Hei Long Jiang
CRR107956	Kang Xian No.4	Glycine max	CTG1	CT1	MTG1	MT1	China	Hei Long Jiang
CRR107957	Hei Jiao 092400	Glycine max	CTG1	CT2	MTG2	MT2	China	Hei Long Jiang
CRR107958	Ken Dou No.32	Glycine max	CTG1	CT1	MTG1	MT1	China	Hei Long Jiang
CRR107959	Hei Jiao 092145	Glycine max	CTG1	CT1	MTG1	MT1	China	Hei Long Jiang
CRR107960	Jiu Feng No.1	Glycine max	CTG1	CT1	MTG1	MT1	China	Hei Long Jiang
CRR107961	Hei Nong No.61	Glycine max	CTG1	CT1	MTG1	MT1	China	Hei Long Jiang
CRR107962	Hei He No.14	Glycine max	CTG1	CT1	MTG1	MT1	China	Hei Long Jiang
CRR107963	Feng Shou No.16	Glycine max	CTG1	CT1	MTG1	MT1	China	Hei Long Jiang
CRR107964	Hei He No.3	Glycine max	CTG1	CT1	MTG1	MT1	China	Hei Long Jiang
CRR107965	He Feng No.37	Glycine max	CTG1	CT1	MTG1	MT1	China	Hei Long Jiang
CRR107966	Bei Dou No.16	Glycine max	CTG1	CT1	MTG1	MT1	China	Hei Long Jiang
CRR107967	Hei He No.31	Glycine max	CTG1	CT2	MTG2	MT2	China	Hei Long Jiang
CRR107968	Bei Dou No.5	Glycine max	CTG1	CT2	MTG2	MT2	China	Hei Long Jiang
CRR107969	Ken Feng No.13	Glycine max	CTG1	CT2	MTG2	MT2	China	Hei Long Jiang
CRR107970	Sui Nong 14-3	Glycine max	CTG1	CT2	MTG2	MT2	China	Hei Long Jiang
CRR107971	He Hang 2010239	Glycine max	CTG1	CT2	MTG2	MT2	China	Hei Long Jiang
CRR107972	Ken Dou No.26	Glycine max	CTG1	CT1	MTG1	MT1	China	Hei Long Jiang
CRR107973	He Feng No.24	Glycine max	CTG1	CT1	MTG1	MT1	China	Hei Long Jiang
CRR107974	Bei Dou No.26	Glycine max	CTG1	CT2	MTG2	MT2	China	Hei Long Jiang
CRR107975	Bei Dou No.38	Glycine max	CTG1	CT2	MTG2	MT2	China	Hei Long Jiang
CRR107976	Ken Dou No.31	Glycine max	CTG1	CT2	MTG2	MT2	China	Hei Long Jiang
CRR107977	Feng Shou No.13	Glycine max	CTG1	CT1	MTG1	MT1	China	Hei Long Jiang
CRR107978	PI 597440 B	Glycine max	CTG1	CT1	MTG1	MT1	China	Hei Long Jiang
CRR107979	Hei He No.39	Glycine max	CTG1	CT2	MTG2	MT2	China	Hei Long Jiang
CRR107980	He Feng No.23	Glycine max	CTG1	CT2	MTG2	MT2	China	Hei Long Jiang
CRR107981	Hei He No.26	Glycine max	CTG1	CT2	MTG2	MT2	China	Hei Long Jiang
CRR107982	Ken Dou No.28	Glycine max	CTG1	CT1	MTG1	MT1	China	Hei Long Jiang
CRR107983	Hei He No.45	Glycine max	CTG1	CT2	MTG2	MT2	China	Hei Long Jiang
CRR107984	He Feng No.36	Glycine max	CTG1	CT1	MTG1	MT1	China	Hei Long Jiang
CRR107985	He Jiao 11188	Glycine max	CTG1	CT2	MTG2	MT2	China	Hei Long Jiang
CRR107986	Bei Dou No.40	Glycine max	CTG1	CT1	MTG1	MT1	China	Hei Long Jiang
CRR107987	Sui Nong No.23	Glycine max	CTG1	CT1	MTG1	MT1	China	Hei Long Jiang
CRR107988	Bei Dou No.6	Glycine max	CTG1	CT2	MTG2	MT2	China	Hei Long Jiang
CRR107989	He Jiao 11881	Glycine max	CTG1	CT1	MTG1	MT1	China	Hei Long Jiang
CRR107990	Sui 093690	Glycine max	CTG1	CT1	MTG1	MT1	China	Hei Long Jiang
CRR107991	Ke Jiao 10268	Glycine max	CTG1	CT1	MTG1	MT1	China	Hei Long Jiang
CRR107992	Feng Shou No.15	Glycine max	CTG1	CT1	MTG1	MT1	China	Hei Long Jiang
CRR107993	Dong Nong No.54	Glycine max	CTG1	CT1	MTG1	MT1	China	Hei Long Jiang
CRR107994	Hei Nong No.54	Glycine max	CTG1	CT1	MTG1	MT1	China	Hei Long Jiang
CRR107995	He Feng No.44	Glycine max	CTG1	CT2	MTG2	MT2	China	Hei Long Jiang
CRR107996	Ke Jiao 11304	Glycine max	CTG1	CT1	MTG1	MT1	China	Hei Long Jiang
CRR107997	Ha 89015	Glycine max	CTG1	CT2	MTG2	MT2	China	Hei Long Jiang
CRR107998	He Feng No.47	Glycine max	CTG1	CT2	MTG2	MT2	China	Hei Long Jiang
CRR107999	Jin Yuan No.55 -1	Glycine max	CTG1	CT2	MTG2	MT2	China	Hei Long Jiang
CRR108000	Hui Nong 0810	Glycine max	CTG1	CT2	MTG2	MT2	China	Hei Long Jiang
CRR108001	Hei He No.12	Glycine max	CTG1	CT1	MTG1	MT1	China	Hei Long Jiang
CRR108002	Hei He No.15	Glycine max	CTG1	CT1	MTG1	MT1	China	Hei Long Jiang
CRR108003	Bei Dou No.30	Glycine max	CTG1	CT2	MTG2	MT2	China	Hei Long Jiang
CRR108004	Sui 02339	Glycine max	CTG1	CT1	MTG1	MT1	China	Hei Long Jiang
CRR108005	Ke Jiao 091724	Glycine max	CTG1	CT1	MTG1	MT1	China	Hei Long Jiang
CRR108006	Bei Feng No.8	Glycine max	CTG1	CT1	MTG1	MT1	China	Hei Long Jiang
CRR108007	Hei He No.9	Glycine max	CTG1	CT1	MTG1	MT1	China	Hei Long Jiang
CRR108008	Feng Shou No.22	Glycine max	CTG1	CT2	MTG2	MT2	China	Hei Long Jiang
CRR108009	Sui 093577	Glycine max	CTG1	CT1	MTG1	MT1	China	Hei Long Jiang
CRR108010	Ken Feng No.20	Glycine max	CTG1	CT2	MTG2	MT2	China	Hei Long Jiang
CRR108011	Hei He No.28	Glycine max	CTG1	CT2	MTG2	MT2	China	Hei Long Jiang
CRR108012	Hei He No.38	Glycine max	CTG1	CT1	MTG1	MT1	China	Hei Long Jiang
CRR108013	Hei He No.10	Glycine max	CTG1	CT1	MTG1	MT1	China	Hei Long Jiang
CRR108014	Hei Nong No.46	Glycine max	CTG1	CT1	MTG1	MT1	China	Hei Long Jiang
CRR108015	He N12-834	Glycine max	CTG1	CT1	MTG1	MT1	China	Hei Long Jiang
CRR108016	Hei He No.53	Glycine max	CTG1	CT2	MTG2	MT2	China	Hei Long Jiang
CRR108017	Hei He No.37	Glycine max	CTG1	CT1	MTG1	MT1	China	Hei Long Jiang
CRR108018	He Jiao 2010230	Glycine max	CTG1	CT2	MTG2	MT2	China	Hei Long Jiang
CRR108019	Hei He No.52	Glycine max	CTG1	CT1	MTG1	MT1	China	Hei Long Jiang
CRR108020	Dong Nong No.4	Glycine max	CTG1	CT1	MTG1	MT1	China	Hei Long Jiang
CRR108021	Hei He No.49	Glycine max	CTG1	CT1	MTG1	MT1	China	Hei Long Jiang
CRR108022	Bei Feng No.9	Glycine max	CTG1	CT2	MTG2	MT2	China	Hei Long Jiang
CRR108023	Bei Dou No.42	Glycine max	CTG1	CT1	MTG1	MT1	China	Hei Long Jiang
CRR108024	Hei Nong No.65 -1	Glycine max	CTG1	CT1	MTG1	MT1	China	Hei Long Jiang
CRR108025	Dong Nong No.46	Glycine max	CTG1	CT1	MTG1	MT1	China	Hei Long Jiang
CRR108026	Bei Feng No.14	Glycine max	CTG1	CT2	MTG2	MT2	China	Hei Long Jiang
CRR108027	Dong Nong 1125	Glycine max	CTG1	CT1	MTG1	MT1	China	Hei Long Jiang
CRR108028	Sui Nong No.18	Glycine max	CTG1	CT1	MTG1	MT1	China	Hei Long Jiang
CRR108029	Hei Nong No.45	Glycine max	CTG1	CT1	MTG1	MT1	China	Hei Long Jiang
CRR108030	Hei He No.5	Glycine max	CTG1	CT1	MTG1	MT1	China	Hei Long Jiang
CRR108031	Bei Dou No.54	Glycine max	CTG1	CT2	MTG2	MT2	China	Hei Long Jiang
CRR108032	Hei Long Jiang No.41 -1	Glycine max	CTG1	CT2	MTG2	MT2	China	Hei Long Jiang
CRR108033	Ha 96016	Glycine max	CTG2	CT3	MTG3	MT5	China	Hei Long Jiang
CRR108034	Ke Jiao 11-1124	Glycine max	CTG1	CT2	MTG2	MT2	China	Hei Long Jiang
CRR108035	Feng Shou No.5	Glycine max	CTG1	CT1	MTG1	MT1	China	Hei Long Jiang
CRR108036	Hei He No.51	Glycine max	CTG1	CT1	MTG1	MT1	China	Hei Long Jiang
CRR108037	Ke Shan No.1 *	Glycine max	CTG1	CT1	MTG1	MT1	China	Hei Long Jiang
CRR108038	Hei He No.41	Glycine max	CTG1	CT1	MTG1	MT1	China	Hei Long Jiang
CRR108039	Ken Feng No.17	Glycine max	CTG1	CT1	MTG1	MT1	China	Hei Long Jiang
CRR108040	Hei Nong No.53	Glycine max	CTG1	CT1	MTG1	MT1	China	Hei Long Jiang
CRR108041	Feng Shou No.19	Glycine max	CTG1	CT1	MTG1	MT1	China	Hei Long Jiang
CRR108042	Sui 02336	Glycine max	CTG1	CT1	MTG1	MT1	China	Hei Long Jiang
CRR108043	Sui Nong No.24	Glycine max	CTG1	CT2	MTG2	MT2	China	Hei Long Jiang
CRR108044	Hong Feng No.11	Glycine max	CTG1	CT1	MTG1	MT1	China	Hei Long Jiang
CRR108045	Hei He No.40	Glycine max	CTG1	CT1	MTG1	MT1	China	Hei Long Jiang
CRR108046	Sui Nong No.19	Glycine max	CTG1	CT1	MTG1	MT1	China	Hei Long Jiang
CRR108047	Sui Nong No.1 -2	Glycine max	CTG1	CT1	MTG1	MT1	China	Hei Long Jiang
CRR108048	Ken Feng No.12	Glycine max	CTG1	CT1	MTG1	MT1	China	Hei Long Jiang
CRR108049	Dong Nong No.56	Glycine max	CTG1	CT1	MTG1	MT1	China	Hei Long Jiang
CRR108050	Bei Dou No.33	Glycine max	CTG1	CT1	MTG1	MT1	China	Hei Long Jiang
CRR108051	Bei Dou No.35	Glycine max	CTG1	CT2	MTG2	MT2	China	Hei Long Jiang
CRR108052	Sui Nong No.12	Glycine max	CTG1	CT1	MTG1	MT1	China	Hei Long Jiang
CRR108053	Hei Nong No.56	Glycine max	CTG1	CT1	MTG1	MT1	China	Hei Long Jiang
CRR108054	Dong Nong No.55	Glycine max	CTG1	CT1	MTG1	MT1	China	Hei Long Jiang
CRR108055	Ke Fu 11707	Glycine max	CTG1	CT1	MTG1	MT1	China	Hei Long Jiang
CRR108056	Ha No.969	Glycine max	CTG1	CT1	MTG1	MT1	China	Hei Long Jiang
CRR108057	Ken Dou No.34	Glycine max	CTG1	CT1	MTG1	MT1	China	Hei Long Jiang
CRR108058	Ha 91016 -1	Glycine max	CTG2	CT3	MTG3	MT5	China	Hei Long Jiang
CRR108059	Jiu Feng No.6	Glycine max	CTG1	CT1	MTG1	MT1	China	Hei Long Jiang
CRR108060	Jiu Nong No.24	Glycine max	CTG1	CT1	MTG1	MT1	China	Hei Long Jiang
CRR108061	Bei Dou No.24	Glycine max	CTG1	CT2	MTG2	MT2	China	Hei Long Jiang
CRR108062	Bei Dou No.23	Glycine max	CTG1	CT1	MTG1	MT1	China	Hei Long Jiang
CRR108063	Hei He No.20	Glycine max	CTG1	CT2	MTG2	MT2	China	Hei Long Jiang
CRR108064	Hei He No.17	Glycine max	CTG1	CT1	MTG1	MT1	China	Hei Long Jiang
CRR108065	He 0201667	Glycine max	CTG1	CT1	MTG1	MT1	China	Hei Long Jiang
CRR108066	Hei He No.13	Glycine max	CTG1	CT1	MTG1	MT1	China	Hei Long Jiang
CRR108067	Bei Dou No.19	Glycine max	CTG1	CT1	MTG1	MT1	China	Hei Long Jiang
CRR108068	Hei He No.34	Glycine max	CTG1	CT2	MTG2	MT2	China	Hei Long Jiang
CRR108069	Dong Nong 0112	Glycine max	CTG1	CT1	MTG1	MT1	China	Hei Long Jiang
CRR108070	He Feng No.42	Glycine max	CTG1	CT1	MTG1	MT1	China	Hei Long Jiang
CRR108071	PI 597440 C	Glycine max	CTG1	CT1	MTG1	MT1	China	Hei Long Jiang
CRR108072	Hei He No.32	Glycine max	CTG1	CT1	MTG1	MT1	China	Hei Long Jiang
CRR108073	Hei Nong No.38	Glycine max	CTG1	CT2	MTG2	MT2	China	Hei Long Jiang
CRR108074	Ken Jian No.28	Glycine max	CTG1	CT1	MTG1	MT1	China	Hei Long Jiang
CRR108075	Hei He No.16	Glycine max	CTG1	CT1	MTG1	MT1	China	Hei Long Jiang
CRR108076	Ke Jiao 09333	Glycine max	CTG1	CT1	MTG1	MT1	China	Hei Long Jiang
CRR108077	Ke 12-1050	Glycine max	CTG1	CT1	MTG1	MT1	China	Hei Long Jiang
CRR108078	Bei Dou No.36	Glycine max	CTG1	CT2	MTG2	MT2	China	Hei Long Jiang
CRR108079	He Jiao 2010651	Glycine max	CTG1	CT1	MTG1	MT1	China	Hei Long Jiang
CRR108080	Ken Feng No.22	Glycine max	CTG1	CT1	MTG1	MT1	China	Hei Long Jiang
CRR108081	Hei He No.29	Glycine max	CTG1	CT1	MTG1	MT1	China	Hei Long Jiang
CRR108082	Dong Nong No.163	Glycine max	CTG1	CT1	MTG1	MT1	China	Hei Long Jiang
CRR108083	Dong Nong No.61	Glycine max	CTG1	CT1	MTG1	MT1	China	Hei Long Jiang
CRR108084	Hei Nong No.66	Glycine max	CTG1	CT1	MTG1	MT1	China	Hei Long Jiang
CRR108085	Hei Nong No.52	Glycine max	CTG1	CT1	MTG1	MT1	China	Hei Long Jiang
CRR108086	Feng Shou No.20	Glycine max	CTG1	CT1	MTG1	MT1	China	Hei Long Jiang
CRR108087	Hei He No.23	Glycine max	CTG1	CT1	MTG1	MT1	China	Hei Long Jiang
CRR108088	Ken Dou No.36	Glycine max	CTG1	CT2	MTG2	MT2	China	Hei Long Jiang
CRR108089	Bei Dou No.46	Glycine max	CTG1	CT2	MTG2	MT2	China	Hei Long Jiang
CRR108090	Hei He No.50	Glycine max	CTG1	CT2	MTG2	MT2	China	Hei Long Jiang
CRR108091	Hei Nong No.62	Glycine max	CTG1	CT1	MTG1	MT1	China	Hei Long Jiang
CRR108092	Dong Nong 9602	Glycine max	CTG1	CT2	MTG2	MT2	China	Hei Long Jiang
CRR108093	Bei Dou No.53	Glycine max	CTG1	CT1	MTG1	MT1	China	Hei Long Jiang
CRR108094	Sui Nong No.11	Glycine max	CTG1	CT1	MTG1	MT1	China	Hei Long Jiang
CRR108095	Sui Nong No.5	Glycine max	CTG1	CT2	MTG2	MT2	China	Hei Long Jiang
CRR108096	He Hang 2010376	Glycine max	CTG1	CT2	MTG2	MT2	China	Hei Long Jiang
CRR108097	Bei Dou No.52	Glycine max	CTG1	CT1	MTG1	MT1	China	Hei Long Jiang
CRR108098	He Feng No.41	Glycine max	CTG1	CT1	MTG1	MT1	China	Hei Long Jiang
CRR108099	Bei Dou No.41	Glycine max	CTG1	CT1	MTG1	MT1	China	Hei Long Jiang
CRR108100	Ha No.963	Glycine max	CTG1	CT1	MTG1	MT1	China	Hei Long Jiang
CRR108101	Jiu Nong No.26	Glycine max	CTG1	CT1	MTG1	MT1	China	Hei Long Jiang
CRR108102	Feng Shou No.7	Glycine max	CTG1	CT1	MTG1	MT1	China	Hei Long Jiang
CRR108103	Hei He No.35	Glycine max	CTG1	CT1	MTG1	MT1	China	Hei Long Jiang
CRR108104	Hei He No.33	Glycine max	CTG1	CT2	MTG2	MT2	China	Hei Long Jiang
CRR108105	Feng Shou No.26	Glycine max	CTG1	CT1	MTG1	MT1	China	Hei Long Jiang
CRR108106	Sui 096081	Glycine max	CTG1	CT2	MTG2	MT2	China	Hei Long Jiang
CRR108107	Jiu Feng No.3	Glycine max	CTG1	CT1	MTG1	MT1	China	Hei Long Jiang
CRR108108	Nen Feng No.12	Glycine max	CTG1	CT1	MTG1	MT1	China	Hei Long Jiang
CRR108109	Sui Nong No.3	Glycine max	CTG1	CT1	MTG1	MT1	China	Hei Long Jiang
CRR108110	Feng Shou No.27	Glycine max	CTG1	CT1	MTG1	MT1	China	Hei Long Jiang
CRR108111	He 0023	Glycine max	CTG1	CT1	MTG1	MT1	China	Hei Long Jiang
CRR108112	Hei He No.48	Glycine max	CTG1	CT2	MTG2	MT2	China	Hei Long Jiang
CRR108113	Hei Nong No.67	Glycine max	CTG1	CT1	MTG1	MT1	China	Hei Long Jiang
CRR108114	Nen Feng No.17	Glycine max	CTG2	CT3	MTG3	MT5	China	Hei Long Jiang
CRR108115	Jiu Feng No.8	Glycine max	CTG1	CT1	MTG1	MT1	China	Hei Long Jiang
CRR108116	Dong Nong No.57	Glycine max	CTG1	CT1	MTG1	MT1	China	Hei Long Jiang
CRR108117	Jiu Feng No.10	Glycine max	CTG1	CT2	MTG2	MT2	China	Hei Long Jiang
CRR108118	Hei He No.44	Glycine max	CTG1	CT2	MTG2	MT2	China	Hei Long Jiang
CRR108119	Hei Jiao 091553	Glycine max	CTG1	CT1	MTG1	MT1	China	Hei Long Jiang
CRR108120	Dong Nong No.1	Glycine max	CTG1	CT1	MTG1	MT1	China	Hei Long Jiang
CRR108121	Feng Shou No.1	Glycine max	CTG1	CT2	MTG2	MT2	China	Hei Long Jiang
CRR108122	Dong Nong No.60	Glycine max	CTG1	CT1	MTG1	MT1	China	Hei Long Jiang
CRR108123	Dong Nong No.434	Glycine max	CTG1	CT2	MTG2	MT2	China	Hei Long Jiang
CRR108124	Jiu Feng No.7	Glycine max	CTG1	CT1	MTG1	MT1	China	Hei Long Jiang
CRR108125	Dong Da No.1	Glycine max	CTG1	CT1	MTG1	MT1	China	Hei Long Jiang
CRR108126	Feng Shou No.23	Glycine max	CTG1	CT1	MTG1	MT1	China	Hei Long Jiang
CRR108127	Ha 9854041	Glycine max	CTG1	CT1	MTG1	MT1	China	Hei Long Jiang
CRR108128	Hei He No.42	Glycine max	CTG1	CT2	MTG2	MT2	China	Hei Long Jiang
CRR108129	Hei He No.21	Glycine max	CTG1	CT1	MTG1	MT1	China	Hei Long Jiang
CRR108130	Sui Fu 105070	Glycine max	CTG1	CT1	MTG1	MT1	China	Hei Long Jiang
CRR108131	Sui Nong No.17	Glycine max	CTG1	CT2	MTG2	MT2	China	Hei Long Jiang
CRR108132	Hei He No.11	Glycine max	CTG2	CT3	MTG3	MT5	China	Hei Long Jiang
CRR108133	Ke 4430-20	Glycine max	CTG1	CT1	MTG1	MT1	China	Hei Long Jiang
CRR108134	Bei Dou No.10	Glycine max	CTG1	CT1	MTG1	MT1	China	Hei Long Jiang
CRR108135	Hei Nong No.37 -1	Glycine max	CTG1	CT1	MTG1	MT1	China	Hei Long Jiang
CRR108136	Feng Shou No.14	Glycine max	CTG1	CT1	MTG1	MT1	China	Hei Long Jiang
CRR108137	Hei Jiao 011778	Glycine max	CTG1	CT1	MTG1	MT1	China	Hei Long Jiang
CRR108138	Sui 107283	Glycine max	CTG1	CT1	MTG1	MT1	China	Hei Long Jiang
CRR108139	Hei He No.25	Glycine max	CTG1	CT1	MTG1	MT1	China	Hei Long Jiang
CRR108140	Feng Shou No.24 -1	Glycine max	CTG1	CT1	MTG1	MT1	China	Hei Long Jiang
CRR108141	Hei He No.54	Glycine max	CTG1	CT1	MTG1	MT1	China	Hei Long Jiang
CRR108142	Feng Shou No.25	Glycine max	CTG1	CT1	MTG1	MT1	China	Hei Long Jiang
CRR108143	Sui Nong No.34	Glycine max	CTG1	CT1	MTG1	MT1	China	Hei Long Jiang
CRR108144	PI 548340	Glycine max	CTG1	CT1	MTG1	MT1	China	Hei Long Jiang
CRR108145	Sui Nong 085262	Glycine max	CTG1	CT2	MTG2	MT2	China	Hei Long Jiang
CRR108146	Hong Feng No.8	Glycine max	CTG1	CT2	MTG2	MT2	China	Hei Long Jiang
CRR108147	Hei He No.6	Glycine max	CTG1	CT1	MTG1	MT1	China	Hei Long Jiang
CRR108148	Long Pin 03-311	Glycine max	CTG1	CT2	MTG2	MT2	China	Hei Long Jiang
CRR108149	Hei Long Jiang No.41 -2	Glycine max	CTG1	CT1	MTG1	MT1	China	Hei Long Jiang
CRR108150	Hei Nong No.11	Glycine max	CTG1	CT1	MTG1	MT1	China	Hei Long Jiang
CRR108151	Hei Nong No.50 -1	Glycine max	CTG3	CT13	MTG4	MT10	China	Hei Long Jiang
CRR108152	Ke Jiao 101518	Glycine max	CTG1	CT2	MTG2	MT2	China	Hei Long Jiang
CRR108153	Hei He No.22	Glycine max	CTG1	CT1	MTG1	MT1	China	Hei Long Jiang
CRR108154	Hong Feng No.3	Glycine max	CTG1	CT1	MTG1	MT1	China	Hei Long Jiang
CRR108155	Bei Dou No.8	Glycine max	CTG1	CT2	MTG2	MT2	China	Hei Long Jiang
CRR108156	Hong Feng No.2	Glycine max	CTG1	CT1	MTG1	MT1	China	Hei Long Jiang
CRR108157	Jiu Nong No.9	Glycine max	CTG1	CT1	MTG1	MT1	China	Hei Long Jiang
CRR108158	Feng Shou No.24 -2	Glycine max	CTG1	CT1	MTG1	MT1	China	Hei Long Jiang
CRR108159	Feng Shou No.21	Glycine max	CTG1	CT1	MTG1	MT1	China	Hei Long Jiang
CRR108160	Sui Nong No.29	Glycine max	CTG1	CT2	MTG2	MT2	China	Hei Long Jiang
CRR108161	Bian Jing	Glycine max	CTG1	CT1	MTG1	MT1	China	Hei Long Jiang
CRR108162	Sui Nong No.6	Glycine max	CTG1	CT2	MTG2	MT2	China	Hei Long Jiang
CRR108163	Bei Feng No.3	Glycine max	CTG1	CT1	MTG1	MT1	China	Hei Long Jiang
CRR108164	Ken Nong No.30	Glycine max	CTG1	CT1	MTG1	MT1	China	Hei Long Jiang
CRR108165	Mu Feng No.1 -2	Glycine max	CTG1	CT1	MTG1	MT1	China	Hei Long Jiang
CRR108166	Kang Xian No.9	Glycine max	CTG1	CT1	MTG1	MT1	China	Hei Long Jiang
CRR108167	Dong Nong 01-1234	Glycine max	CTG1	CT1	MTG1	MT1	China	Hei Long Jiang
CRR108168	Hei Nong No.39	Glycine max	CTG1	CT1	MTG1	MT1	China	Hei Long Jiang
CRR108169	Feng Shou No.11	Glycine max	CTG1	CT1	MTG1	MT1	China	Hei Long Jiang
CRR108170	He Feng No.33	Glycine max	CTG1	CT1	MTG1	MT1	China	Hei Long Jiang
CRR108171	Ken Feng No.18	Glycine max	CTG1	CT2	MTG2	MT2	China	Hei Long Jiang
CRR108172	Nen Feng No.4	Glycine max	CTG1	CT1	MTG1	MT1	China	Hei Long Jiang
CRR108173	Dong Da No.2	Glycine max	CTG1	CT1	MTG1	MT1	China	Hei Long Jiang
CRR108174	Hei Nong No.34	Glycine max	CTG1	CT2	MTG2	MT2	China	Hei Long Jiang
CRR108175	Hei Nong No.30	Glycine max	CTG1	CT1	MTG1	MT1	China	Hei Long Jiang
CRR108176	Sui Nong No.31	Glycine max	CTG1	CT1	MTG1	MT1	China	Hei Long Jiang
CRR108177	Mu Feng No.1 -3	Glycine max	CTG1	CT1	MTG1	MT1	China	Hei Long Jiang
CRR108178	Wea	Glycine max	CTG1	CT1	MTG1	MT1	China	Hei Long Jiang
CRR108179	Dong Nong No.37	Glycine max	CTG1	CT1	MTG1	MT1	China	Hei Long Jiang
CRR108180	Nen Feng No.1	Glycine max	CTG1	CT1	MTG1	MT1	China	Hei Long Jiang
CRR108181	Bei Dou No.2	Glycine max	CTG1	CT2	MTG2	MT2	China	Hei Long Jiang
CRR108182	Mu Feng No.7	Glycine max	CTG1	CT1	MTG1	MT1	China	Hei Long Jiang
CRR108183	Hei Nong No.47	Glycine max	CTG1	CT1	MTG1	MT1	China	Hei Long Jiang
CRR108184	Hei Nong No.16	Glycine max	CTG1	CT1	MTG1	MT1	China	Hei Long Jiang
CRR108185	Hei Nong No.31	Glycine max	CTG1	CT1	MTG1	MT1	China	Hei Long Jiang
CRR108186	Hei Nong No.23	Glycine max	CTG1	CT1	MTG1	MT1	China	Hei Long Jiang
CRR108187	Jiu Feng No.4	Glycine max	CTG1	CT1	MTG1	MT1	China	Hei Long Jiang
CRR108188	Dong Nong No.33	Glycine max	CTG1	CT1	MTG1	MT1	China	Hei Long Jiang
CRR108189	Hei Nong No.28	Glycine max	CTG1	CT1	MTG1	MT1	China	Hei Long Jiang
CRR108190	Hei Nong No.26	Glycine max	CTG1	CT2	MTG2	MT2	China	Hei Long Jiang
CRR108191	Bei Dou No.37	Glycine max	CTG1	CT2	MTG2	MT2	China	Hei Long Jiang
CRR108192	Hei Nong No.32	Glycine max	CTG1	CT1	MTG1	MT1	China	Hei Long Jiang
CRR108193	Ha 91016 -2	Glycine max	CTG2	CT3	MTG3	MT5	China	Hei Long Jiang
CRR108194	Hei Nong No.3	Glycine max	CTG1	CT1	MTG1	MT1	China	Hei Long Jiang
CRR108195	Ken Nong No.28	Glycine max	CTG1	CT1	MTG1	MT1	China	Hei Long Jiang
CRR108196	Hei Nong No.6	Glycine max	CTG1	CT1	MTG1	MT1	China	Hei Long Jiang
CRR108197	Sui Nong No.44	Glycine max	CTG1	CT1	MTG1	MT1	China	Hei Long Jiang
CRR108198	Sui Nong No.42	Glycine max	CTG1	CT1	MTG1	MT1	China	Hei Long Jiang
CRR108199	Sui Nong No.36	Glycine max	CTG1	CT2	MTG2	MT2	China	Hei Long Jiang
CRR108200	Nen Ao No.5	Glycine max	CTG1	CT1	MTG1	MT1	China	Hei Long Jiang
CRR108201	Ken Nong No.31	Glycine max	CTG1	CT1	MTG1	MT1	China	Hei Long Jiang
CRR108202	Ken Feng No.16	Glycine max	CTG1	CT1	MTG1	MT1	China	Hei Long Jiang
CRR108203	Ken Dou No.65	Glycine max	CTG1	CT1	MTG1	MT1	China	Hei Long Jiang
CRR108204	Ken Dou No.43	Glycine max	CTG1	CT1	MTG1	MT1	China	Hei Long Jiang
CRR108205	Ken Dou No.40	Glycine max	CTG1	CT1	MTG1	MT1	China	Hei Long Jiang
CRR108206	Ken Dou No.39	Glycine max	CTG1	CT1	MTG1	MT1	China	Hei Long Jiang
CRR108207	Ke Shan No.1 -2	Glycine max	CTG1	CT1	MTG1	MT1	China	Hei Long Jiang
CRR108208	Jin Yuan No.55 -2	Glycine max	CTG1	CT2	MTG2	MT2	China	Hei Long Jiang
CRR108209	Hei Nong No.83	Glycine max	CTG1	CT2	MTG2	MT2	China	Hei Long Jiang
CRR108210	Hei Nong No.75	Glycine max	CTG1	CT1	MTG1	MT1	China	Hei Long Jiang
CRR108211	Hei Nong No.71	Glycine max	CTG1	CT1	MTG1	MT1	China	Hei Long Jiang
CRR108212	Hei Nong No.70	Glycine max	CTG1	CT1	MTG1	MT1	China	Hei Long Jiang
CRR108213	Hei Nong No.65 -2	Glycine max	CTG1	CT1	MTG1	MT1	China	Hei Long Jiang
CRR108214	Hei Nong No.55	Glycine max	CTG1	CT1	MTG1	MT1	China	Hei Long Jiang
CRR108215	Hei He No.43 -2	Glycine max	CTG1	CT1	MTG1	MT1	China	Hei Long Jiang
CRR108216	He Nong No.97	Glycine max	CTG1	CT1	MTG1	MT1	China	Hei Long Jiang
CRR108217	He Nong No.95	Glycine max	CTG1	CT2	MTG2	MT2	China	Hei Long Jiang
CRR108218	He Nong No.75	Glycine max	CTG1	CT2	MTG2	MT2	China	Hei Long Jiang
CRR108219	He Nong No.71	Glycine max	CTG1	CT1	MTG1	MT1	China	Hei Long Jiang
CRR108220	He Nong No.70	Glycine max	CTG1	CT2	MTG2	MT2	China	Hei Long Jiang
CRR108221	Dong Sheng No.7 -2	Glycine max	CTG1	CT2	MTG2	MT2	China	Hei Long Jiang
CRR108222	Dong Sheng No.6	Glycine max	CTG1	CT1	MTG1	MT1	China	Hei Long Jiang
CRR108223	Dong Sheng No.53	Glycine max	CTG1	CT2	MTG2	MT2	China	Hei Long Jiang
CRR108224	Dong Sheng No.52	Glycine max	CTG1	CT2	MTG2	MT2	China	Hei Long Jiang
CRR108225	Dong Sheng No.50	Glycine max	CTG1	CT2	MTG2	MT2	China	Hei Long Jiang
CRR108226	Dong Sheng No.48	Glycine max	CTG1	CT2	MTG2	MT2	China	Hei Long Jiang
CRR108227	Dong Sheng No.47	Glycine max	CTG1	CT2	MTG2	MT2	China	Hei Long Jiang
CRR108228	Dong Sheng No.45	Glycine max	CTG1	CT2	MTG2	MT2	China	Hei Long Jiang
CRR108229	Dong Sheng No.44	Glycine max	CTG1	CT2	MTG2	MT2	China	Hei Long Jiang
CRR108230	Dong Sheng No.42	Glycine max	CTG1	CT2	MTG2	MT2	China	Hei Long Jiang
CRR108231	Dong Sheng No.41	Glycine max	CTG1	CT2	MTG2	MT2	China	Hei Long Jiang
CRR108232	Dong Sheng No.40	Glycine max	CTG1	CT2	MTG2	MT2	China	Hei Long Jiang
CRR108233	Dong Sheng No.39	Glycine max	CTG1	CT2	MTG2	MT2	China	Hei Long Jiang
CRR108234	Dong Sheng No.38	Glycine max	CTG1	CT2	MTG2	MT2	China	Hei Long Jiang
CRR108235	Dong Sheng No.37	Glycine max	CTG1	CT2	MTG2	MT2	China	Hei Long Jiang
CRR108236	Dong Sheng No.36	Glycine max	CTG1	CT2	MTG2	MT2	China	Hei Long Jiang
CRR108237	Dong Sheng No.35	Glycine max	CTG1	CT2	MTG2	MT2	China	Hei Long Jiang
CRR108238	Dong Sheng No.34	Glycine max	CTG1	CT2	MTG2	MT2	China	Hei Long Jiang
CRR108239	Dong Sheng No.33	Glycine max	CTG1	CT2	MTG2	MT2	China	Hei Long Jiang
CRR108240	Dong Sheng No.29	Glycine max	CTG1	CT2	MTG2	MT2	China	Hei Long Jiang
CRR108241	Dong Sheng No.27	Glycine max	CTG1	CT1	MTG1	MT1	China	Hei Long Jiang
CRR108242	Dong Sheng No.2	Glycine max	CTG1	CT2	MTG2	MT2	China	Hei Long Jiang
CRR108243	Dong Sheng No.17	Glycine max	CTG1	CT2	MTG2	MT2	China	Hei Long Jiang
CRR108244	Dong Sheng No.16	Glycine max	CTG1	CT2	MTG2	MT2	China	Hei Long Jiang
CRR108245	Dong Sheng No.1 -3	Glycine max	CTG1	CT2	MTG2	MT2	China	Hei Long Jiang
CRR108246	Gong An You Zai Dou	Glycine max	CTG1	CT1	MTG1	MT1	China	Hu Bei
CRR108247	Hu Bei Ai Jiao Dou	Glycine max	CTG1	CT1	MTG1	MT1	China	Hu Bei
CRR108248	Tong Shan Huang Dou	Glycine max	CTG4	CT5	MTG4	MT6	China	Hu Bei
CRR108249	Tian Long No.1	Glycine max	CTG1	CT1	MTG1	MT1	China	Hu Bei
CRR108250	En Dou No.31	Glycine max	CTG1	CT1	MTG1	MT1	China	Hu Bei
CRR108251	Xiang Chun Dou No.18	Glycine max	CTG1	CT1	MTG1	MT1	China	Hu Nan
CRR108252	Xiang Chun Dou No.23	Glycine max	CTG1	CT1	MTG1	MT1	China	Hu Nan
CRR108253	Ji Lin No.20	Glycine max	CTG1	CT1	MTG1	MT1	China	Ji Lin
CRR108254	Ji Yu No.84	Glycine max	CTG1	CT1	MTG1	MT1	China	Ji Lin
CRR108255	Ji Lin No.3	Glycine max	CTG1	CT1	MTG1	MT1	China	Ji Lin
CRR108256	Zhang Nong No.17	Glycine max	CTG1	CT1	MTG1	MT1	China	Ji Lin
CRR108257	Zhang Nong No.15	Glycine max	CTG1	CT1	MTG1	MT1	China	Ji Lin
CRR108258	Zi Hua Dou	Glycine max	CTG1	CT1	MTG1	MT1	China	Ji Lin
CRR108259	Ji Yu No.69	Glycine max	CTG1	CT2	MTG2	MT2	China	Ji Lin
CRR108260	Ji Yu No.50	Glycine max	CTG1	CT1	MTG1	MT1	China	Ji Lin
CRR108261	Ji Mi Dou No.1	Glycine max	CTG1	CT1	MTG1	MT1	China	Ji Lin
CRR108262	Ji Ke Dou No.2	Glycine max	CTG1	CT1	MTG1	MT1	China	Ji Lin
CRR108263	Ji Lin No.41	Glycine max	CTG1	CT1	MTG1	MT1	China	Ji Lin
CRR108264	Ji Nong No.21	Glycine max	CTG1	CT1	MTG1	MT1	China	Ji Lin
CRR108265	Ji Yu No.57	Glycine max	CTG1	CT1	MTG1	MT1	China	Ji Lin
CRR108266	Jiu Nong No.20	Glycine max	CTG1	CT1	MTG1	MT1	China	Ji Lin
CRR108267	Ji Yu No.55	Glycine max	CTG1	CT2	MTG2	MT2	China	Ji Lin
CRR108268	Ji Yu No.89	Glycine max	CTG1	CT1	MTG1	MT1	China	Ji Lin
CRR108269	Jiu Nong No.29	Glycine max	CTG1	CT1	MTG1	MT1	China	Ji Lin
CRR108270	Ji Lin No.36	Glycine max	CTG1	CT1	MTG1	MT1	China	Ji Lin
CRR108271	Jiu Nong No.25	Glycine max	CTG1	CT1	MTG1	MT1	China	Ji Lin
CRR108272	Gong Jiao 2003327	Glycine max	CTG1	CT1	MTG1	MT1	China	Ji Lin
CRR108273	Ji Lin No.43 -2	Glycine max	CTG1	CT2	MTG2	MT2	China	Ji Lin
CRR108274	Ji No.94	Glycine max	CTG1	CT1	MTG1	MT1	China	Ji Lin
CRR108275	Ji Yu No.68	Glycine max	CTG1	CT1	MTG1	MT1	China	Ji Lin
CRR108276	Ji Lin Xiao Li Dou	Glycine max	CTG1	CT1	MTG1	MT1	China	Ji Lin
CRR108277	Jiu Nong No.31	Glycine max	CTG1	CT1	MTG1	MT1	China	Ji Lin
CRR108278	Ji Lin No.38	Glycine max	CTG1	CT1	MTG1	MT1	China	Ji Lin
CRR108279	Ji Yu No.52	Glycine max	CTG1	CT2	MTG2	MT2	China	Ji Lin
CRR108280	Ji Yu No.71	Glycine max	CTG1	CT1	MTG1	MT1	China	Ji Lin
CRR108281	Ji Ke Dou No.5	Glycine max	CTG1	CT1	MTG1	MT1	China	Ji Lin
CRR108282	Ji Nong No.22	Glycine max	CTG1	CT1	MTG1	MT1	China	Ji Lin
CRR108283	Ji Dou No.7 -1	Glycine max	CTG1	CT1	MTG1	MT1	China	Ji Lin
CRR108284	Ji Yu No.77	Glycine max	CTG1	CT2	MTG2	MT2	China	Ji Lin
CRR108285	Ji Lin No.27	Glycine max	CTG1	CT1	MTG1	MT1	China	Ji Lin
CRR108286	Ji Lin No.30	Glycine max	CTG1	CT1	MTG1	MT1	China	Ji Lin
CRR108287	Jiu Nong No.22	Glycine max	CTG1	CT1	MTG1	MT1	China	Ji Lin
CRR108288	Ji Yu No.62	Glycine max	CTG1	CT1	MTG1	MT1	China	Ji Lin
CRR108289	Ji Yu No.31	Glycine max	CTG1	CT1	MTG1	MT1	China	Ji Lin
CRR108290	Ji Lin Xiao Li No.4	Glycine max	CTG1	CT1	MTG1	MT1	China	Ji Lin
CRR108291	Ji Yu No.64 -1	Glycine max	CTG1	CT1	MTG1	MT1	China	Ji Lin
CRR108292	Ji Dou No.15 -1	Glycine max	CTG1	CT2	MTG2	MT2	China	Ji Lin
CRR108293	Gong Jiao 2003305	Glycine max	CTG1	CT1	MTG1	MT1	China	Ji Lin
CRR108294	Ji Yu No.67	Glycine max	CTG1	CT1	MTG1	MT1	China	Ji Lin
CRR108295	Ji Yu No.66	Glycine max	CTG1	CT1	MTG1	MT1	China	Ji Lin
CRR108296	Ji Lin No.47	Glycine max	CTG1	CT2	MTG2	MT2	China	Ji Lin
CRR108297	Ji Lin Xiao Li No.1	Glycine max	CTG1	CT1	MTG1	MT1	China	Ji Lin
CRR108298	Ji Lin No.1	Glycine max	CTG1	CT1	MTG1	MT1	China	Ji Lin
CRR108299	Ji Yu No.73	Glycine max	CTG1	CT2	MTG2	MT2	China	Ji Lin
CRR108300	Ji Yu No.70	Glycine max	CTG1	CT1	MTG1	MT1	China	Ji Lin
CRR108301	Ji Lin No.39 -1	Glycine max	CTG1	CT1	MTG1	MT1	China	Ji Lin
CRR108302	Ji Yu No.64 -2	Glycine max	CTG1	CT1	MTG1	MT1	China	Ji Lin
CRR108303	Ji Lin No.44	Glycine max	CTG1	CT1	MTG1	MT1	China	Ji Lin
CRR108304	Ji Lin No.26	Glycine max	CTG1	CT1	MTG1	MT1	China	Ji Lin
CRR108305	Gong Ye 03-5570	Glycine max	CTG1	CT1	MTG1	MT1	China	Ji Lin
CRR108306	Gong Ye 03-7239	Glycine max	CTG1	CT1	MTG1	MT1	China	Ji Lin
CRR108307	Ji Yu No.88	Glycine max	CTG1	CT1	MTG1	MT1	China	Ji Lin
CRR108308	Ji Lin No.5	Glycine max	CTG1	CT1	MTG1	MT1	China	Ji Lin
CRR108309	Ji Lin No.39 -2	Glycine max	CTG1	CT1	MTG1	MT1	China	Ji Lin
CRR108310	Zao Feng No.1	Glycine max	CTG1	CT1	MTG1	MT1	China	Ji Lin
CRR108311	Gong Ye 04-L15	Glycine max	CTG1	CT1	MTG1	MT1	China	Ji Lin
CRR108312	Ji Lin No.24	Glycine max	CTG1	CT1	MTG1	MT1	China	Ji Lin
CRR108313	Gong Ye 5056	Glycine max	CTG1	CT1	MTG1	MT1	China	Ji Lin
CRR108314	Gong Ye 04 L-141	Glycine max	CTG1	CT1	MTG1	MT1	China	Ji Lin
CRR108315	Za Jiao Dou No.1	Glycine max	CTG4	CT5	MTG4	MT6	China	Ji Lin
CRR108316	Ji Lin No.16	Glycine max	CTG1	CT1	MTG1	MT1	China	Ji Lin
CRR108317	Ji Yu No.47	Glycine max	CTG1	CT1	MTG1	MT1	China	Ji Lin
CRR108318	Ji Lin No.34	Glycine max	CTG1	CT1	MTG1	MT1	China	Ji Lin
CRR108319	Ji Lin Cha Li Hua	Glycine max	CTG1	CT2	MTG2	MT2	China	Ji Lin
CRR108320	Ji Lin No.43 -1	Glycine max	CTG1	CT2	MTG2	MT22	China	Ji Lin
CRR108321	Ji Yu No.72	Glycine max	CTG1	CT1	MTG1	MT1	China	Ji Lin
CRR108322	Ji Nong No.48	Glycine max	CTG1	CT1	MTG1	MT1	China	Ji Lin
CRR108323	Ji Nong No.45	Glycine max	CTG1	CT1	MTG1	MT1	China	Ji Lin
CRR108324	Ji Nong No.44	Glycine max	CTG1	CT1	MTG1	MT1	China	Ji Lin
CRR108325	Ji Nong No.43	Glycine max	CTG1	CT1	MTG1	MT1	China	Ji Lin
CRR108326	Ji Nong No.41	Glycine max	CTG1	CT1	MTG1	MT1	China	Ji Lin
CRR108327	Chang Nong No.39	Glycine max	CTG1	CT1	MTG1	MT1	China	Ji Lin
CRR108328	Chang Nong No.26	Glycine max	CTG1	CT1	MTG1	MT1	China	Ji Lin
CRR108329	Chang Nong No.16	Glycine max	CTG1	CT1	MTG1	MT1	China	Ji Lin
CRR108330	Huai Dou No.3	Glycine max	CTG1	CT1	MTG1	MT1	China	Jiang Su
CRR108331	Nan Nong No.701	Glycine max	CTG1	CT2	MTG2	MT2	China	Jiang Su
CRR108332	Nan Nong No.28	Glycine max	CTG1	CT2	MTG2	MT2	China	Jiang Su
CRR108333	Su 6-77	Glycine max	CTG1	CT1	MTG1	MT1	China	Jiang Su
CRR108334	Jiang Yin Huang Dou	Glycine max	CTG1	CT4	MTG1	MT1	China	Jiang Su
CRR108335	Xu Dou No.20	Glycine max	CTG1	CT2	MTG2	MT2	China	Jiang Su
CRR108336	Xu Dou No.15 -2	Glycine max	CTG1	CT1	MTG1	MT1	China	Jiang Su
CRR108337	Sui Ke No.8	Glycine max	CTG1	CT4	MTG1	MT1	China	Jiang Su
CRR108338	Nan Nong No.32	Glycine max	CTG1	CT2	MTG2	MT2	China	Jiang Su
CRR108339	Nan Nong 99-10	Glycine max	CTG1	CT2	MTG2	MT2	China	Jiang Su
CRR108340	Su Xie No.1	Glycine max	CTG1	CT2	MTG2	MT2	China	Jiang Su
CRR108341	Xu Dou 9313	Glycine max	CTG1	CT1	MTG1	MT1	China	Jiang Su
CRR108342	Xu 94166 B	Glycine max	CTG1	CT1	MTG1	MT1	China	Jiang Su
CRR108343	Sui Ke No.9	Glycine max	CTG1	CT1	MTG1	MT1	China	Jiang Su
CRR108344	Sui Ke No.15	Glycine max	CTG1	CT1	MTG1	MT1	China	Jiang Su
CRR108345	Xu Dou No.1 *	Glycine max	CTG1	CT1	MTG1	MT1	China	Jiang Su
CRR108346	Nan Nong No.31	Glycine max	CTG1	CT2	MTG2	MT2	China	Jiang Su
CRR108347	Su No.73	Glycine max	CTG1	CT4	MTG1	MT1	China	Jiang Su
CRR108348	Nan Nong 1606	Glycine max	CTG1	CT1	MTG1	MT1	China	Jiang Su
CRR108349	Xu Dou No.18 -2	Glycine max	CTG1	CT1	MTG1	MT1	China	Jiang Su
CRR108350	Dong Xin No.2	Glycine max	CTG1	CT2	MTG2	MT2	China	Jiang Su
CRR108351	Huai Dou No.12	Glycine max	CTG4	CT5	MTG4	MT6	China	Jiang Su
CRR108352	Si Yang No.288	Glycine max	CTG1	CT1	MTG1	MT1	China	Jiang Su
CRR108353	Nan Nong 86-4	Glycine max	CTG1	CT2	MTG2	MT2	China	Jiang Su
CRR108354	Nan Nong No.34	Glycine max	CTG1	CT1	MTG1	MT1	China	Jiang Su
CRR108355	Nan Nong 8929	Glycine max	CTG1	CT1	MTG1	MT1	China	Jiang Su
CRR108356	Nan Nong No.12	Glycine max	CTG4	CT5	MTG4	MT6	China	Jiang Su
CRR108357	Xu Dou No.3	Glycine max	CTG1	CT1	MTG1	MT1	China	Jiang Su
CRR108358	Jin Tan Ni Dou No.3	Glycine max	CTG1	CT4	MTG1	MT1	China	Jiang Su
CRR108359	Xu Dou No.18 -1	Glycine max	CTG1	CT2	MTG2	MT2	China	Jiang Su
CRR108360	Ru Dong Wan Lv Huang	Glycine max	CTG1	CT2	MTG2	MT2	China	Jiang Su
CRR108361	Nan Nong No.48	Glycine max	CTG1	CT1	MTG1	MT1	China	Jiang Su
CRR108362	Xu 0901	Glycine max	CTG1	CT2	MTG2	MT2	China	Jiang Su
CRR108363	Tai Xing Hei Dou -1	Glycine max	CTG1	CT1	MTG1	MT1	China	Jiang Su
CRR108364	Nan Nong No.415 -1	Glycine max	CTG1	CT1	MTG1	MT1	China	Jiang Su
CRR108365	Zhen Jiang Huang Dou	Glycine max	CTG1	CT4	MTG1	MT1	China	Jiang Su
CRR108366	Nan Nong No.33	Glycine max	CTG1	CT2	MTG2	MT2	China	Jiang Su
CRR108367	77-391-1	Glycine max	CTG1	CT1	MTG1	MT1	China	Jiang Su
CRR108368	Huai Ke No.12	Glycine max	CTG1	CT1	MTG1	MT1	China	Jiang Su
CRR108369	Yi Xing Qing Huang Dou	Glycine max	CTG1	CT4	MTG1	MT1	China	Jiang Su
CRR108370	Xu Dou No.21	Glycine max	CTG1	CT1	MTG1	MT1	China	Jiang Su
CRR108371	Tong Dou No.3	Glycine max	CTG1	CT2	MTG2	MT2	China	Jiang Su
CRR108372	Tong 1602	Glycine max	CTG1	CT1	MTG1	MT1	China	Jiang Su
CRR108373	Nan Nong No.415 -2	Glycine max	CTG1	CT1	MTG1	MT1	China	Jiang Su
CRR108374	Nan Nong No.41	Glycine max	CTG1	CT2	MTG2	MT2	China	Jiang Su
CRR108375	Nan Dou No.12	Glycine max	CTG4	CT5	MTG4	MT6	China	Jiang Su
CRR108376	Huai Dou No.10	Glycine max	CTG1	CT1	MTG1	MT1	China	Jiang Su
CRR108377	Gan Dou No.7	Glycine max	CTG1	CT2	MTG2	MT2	China	Jiang Xi
CRR108378	Gan Dou No.8	Glycine max	CTG1	CT2	MTG2	MT2	China	Jiang Xi
CRR108379	Gan Dou No.4	Glycine max	CTG1	CT1	MTG1	MT1	China	Jiang Xi
CRR108380	Liao Dou No.14	Glycine max	CTG1	CT1	MTG1	MT1	China	Liao Ning
CRR108381	Kai Dou No.16	Glycine max	CTG1	CT4	MTG1	MT1	China	Liao Ning
CRR108382	Liao Dou No.23	Glycine max	CTG1	CT1	MTG1	MT1	China	Liao Ning
CRR108383	Liao Dou No.13 -2	Glycine max	CTG1	CT1	MTG1	MT1	China	Liao Ning
CRR108384	Shen 8512	Glycine max	CTG1	CT1	MTG1	MT1	China	Liao Ning
CRR108385	Tie Feng No.39	Glycine max	CTG1	CT1	MTG1	MT1	China	Liao Ning
CRR108386	Shen 8510	Glycine max	CTG1	CT1	MTG1	MT1	China	Liao Ning
CRR108387	Tie Feng No.29	Glycine max	CTG1	CT1	MTG1	MT1	China	Liao Ning
CRR108388	Tie Feng No.32	Glycine max	CTG1	CT1	MTG1	MT1	China	Liao Ning
CRR108389	PI 548430	Glycine max	CTG2	CT3	MTG3	MT3	China	Liao Ning
CRR108390	Liao Dou No.20	Glycine max	CTG1	CT1	MTG1	MT1	China	Liao Ning
CRR108391	Liao Dou No.19	Glycine max	CTG1	CT1	MTG1	MT1	China	Liao Ning
CRR108392	Liao Dou No.13 -1	Glycine max	CTG1	CT1	MTG1	MT1	China	Liao Ning
CRR108393	Liao Xian No.1 -1	Glycine max	CTG1	CT1	MTG1	MT1	China	Liao Ning
CRR108394	Kai Dou No.4	Glycine max	CTG1	CT1	MTG1	MT1	China	Liao Ning
CRR108395	Liao 02 Q117	Glycine max	CTG1	CT1	MTG1	MT1	China	Liao Ning
CRR108396	Liao Dou 13 (2)	Glycine max	CTG1	CT1	MTG1	MT1	China	Liao Ning
CRR108397	Shen 946136 -2	Glycine max	CTG1	CT1	MTG1	MT1	China	Liao Ning
CRR108398	Tie Dou No.49	Glycine max	CTG1	CT1	MTG1	MT1	China	Liao Ning
CRR108399	Liao Dou No.18	Glycine max	CTG1	CT1	MTG1	MT1	China	Liao Ning
CRR108400	Liao 02140	Glycine max	CTG1	CT1	MTG1	MT1	China	Liao Ning
CRR108401	Liao 08 Pin No.28	Glycine max	CTG1	CT1	MTG1	MT1	China	Liao Ning
CRR108402	Shen 946136 -1	Glycine max	CTG1	CT1	MTG1	MT1	China	Liao Ning
CRR108403	Tie Feng No.8	Glycine max	CTG1	CT1	MTG1	MT1	China	Liao Ning
CRR108404	Liao Xian No.1 -2	Glycine max	CTG1	CT1	MTG1	MT1	China	Liao Ning
CRR108405	Liao Dou No.30	Glycine max	CTG1	CT1	MTG1	MT1	China	Liao Ning
CRR108406	Tie Dou No.99	Glycine max	CTG1	CT1	MTG1	MT1	China	Liao Ning
CRR108407	Tie Dou No.98	Glycine max	CTG1	CT1	MTG1	MT1	China	Liao Ning
CRR108408	Tie Dou No.93	Glycine max	CTG1	CT1	MTG1	MT1	China	Liao Ning
CRR108409	Tie Dou No.92	Glycine max	CTG1	CT1	MTG1	MT1	China	Liao Ning
CRR108410	Tie Dou No.89	Glycine max	CTG1	CT1	MTG1	MT1	China	Liao Ning
CRR108411	Tie Dou No.86	Glycine max	CTG1	CT1	MTG1	MT1	China	Liao Ning
CRR108412	Tie Dou No.85	Glycine max	CTG1	CT1	MTG1	MT1	China	Liao Ning
CRR108413	Tie Dou No.84	Glycine max	CTG1	CT1	MTG1	MT1	China	Liao Ning
CRR108414	Tie Dou No.82	Glycine max	CTG1	CT1	MTG1	MT1	China	Liao Ning
CRR108415	Tie Dou No.81	Glycine max	CTG1	CT1	MTG1	MT1	China	Liao Ning
CRR108416	Tie Dou No.80	Glycine max	CTG1	CT1	MTG1	MT1	China	Liao Ning
CRR108417	Tie Dou No.67	Glycine max	CTG1	CT1	MTG1	MT1	China	Liao Ning
CRR108418	Tie Dou No.43	Glycine max	CTG1	CT1	MTG1	MT1	China	Liao Ning
CRR108419	Tie Dou No.27	Glycine max	CTG1	CT1	MTG1	MT1	China	Liao Ning
CRR108420	Shen Nong No.8	Glycine max	CTG1	CT1	MTG1	MT1	China	Liao Ning
CRR108421	Liao Xian Dou No.2	Glycine max	CTG1	CT1	MTG1	MT1	China	Liao Ning
CRR108422	Liao Dou No.56	Glycine max	CTG1	CT1	MTG1	MT1	China	Liao Ning
CRR108423	Liao Dou No.52	Glycine max	CTG1	CT1	MTG1	MT1	China	Liao Ning
CRR108424	Liao Dou No.50	Glycine max	CTG1	CT1	MTG1	MT1	China	Liao Ning
CRR108425	Liao Dou No.49	Glycine max	CTG1	CT1	MTG1	MT1	China	Liao Ning
CRR108426	Liao Dou No.48	Glycine max	CTG1	CT1	MTG1	MT1	China	Liao Ning
CRR108427	Liao Dou No.47	Glycine max	CTG1	CT1	MTG1	MT1	China	Liao Ning
CRR108428	Liao Dou No.46	Glycine max	CTG1	CT1	MTG1	MT1	China	Liao Ning
CRR108429	Liao Dou No.45	Glycine max	CTG1	CT1	MTG1	MT1	China	Liao Ning
CRR108430	Liao Dou No.44	Glycine max	CTG1	CT1	MTG1	MT1	China	Liao Ning
CRR108431	Liao Dou No.43	Glycine max	CTG1	CT1	MTG1	MT1	China	Liao Ning
CRR108432	Liao Dou No.42	Glycine max	CTG1	CT1	MTG1	MT1	China	Liao Ning
CRR108433	Liao Dou No.34	Glycine max	CTG1	CT1	MTG1	MT1	China	Liao Ning
CRR108434	Liao Dou No.32	Glycine max	CTG1	CT1	MTG1	MT1	China	Liao Ning
CRR108435	Liao Dou No.15 -2	Glycine max	CTG1	CT1	MTG1	MT1	China	Liao Ning
CRR108436	Kai Yu No.12	Glycine max	CTG1	CT1	MTG1	MT1	China	Liao Ning
CRR108437	Fu Dou No.28	Glycine max	CTG1	CT1	MTG1	MT1	China	Liao Ning
CRR108438	Fu Dou No.27	Glycine max	CTG1	CT1	MTG1	MT1	China	Liao Ning
CRR108439	Dan Dou No.22	Glycine max	CTG1	CT1	MTG1	MT1	China	Liao Ning
CRR108440	Dan Dou No.18	Glycine max	CTG1	CT1	MTG1	MT1	China	Liao Ning
CRR108441	Meng Dou No.12	Glycine max	CTG2	CT3	MTG3	MT3	China	Nei Meng Gu
CRR108442	Deng Ke No.5	Glycine max	CTG1	CT2	MTG2	MT2	China	Nei Meng Gu
CRR108443	E Dou No.5	Glycine max	CTG1	CT2	MTG2	MT2	China	Nei Meng Gu
CRR108444	Meng Dou No.38	Glycine max	CTG1	CT1	MTG1	MT1	China	Nei Meng Gu
CRR108445	Deng Ke No.3 -2	Glycine max	CTG1	CT1	MTG1	MT1	China	Nei Meng Gu
CRR108446	Meng Dou No.37 -1	Glycine max	CTG1	CT1	MTG1	MT1	China	Nei Meng Gu
CRR108447	Meng Dou No.14	Glycine max	CTG1	CT1	MTG1	MT1	China	Nei Meng Gu
CRR108448	Meng Dou No.37 -2	Glycine max	CTG1	CT1	MTG1	MT1	China	Nei Meng Gu
CRR108449	Meng 9793-1	Glycine max	CTG1	CT1	MTG1	MT1	China	Nei Meng Gu
CRR108450	Deng Ke No.8	Glycine max	CTG1	CT1	MTG1	MT1	China	Nei Meng Gu
CRR108451	Meng Dou No.36 -1	Glycine max	CTG1	CT1	MTG1	MT1	China	Nei Meng Gu
CRR108452	Deng Ke No.1	Glycine max	CTG1	CT2	MTG2	MT2	China	Nei Meng Gu
CRR108453	Deng Ke No.5 -3	Glycine max	CTG1	CT2	MTG2	MT2	China	Nei Meng Gu
CRR108454	Meng Dou No.9 (2)	Glycine max	CTG1	CT1	MTG1	MT1	China	Nei Meng Gu
CRR108455	Meng Dou No.19	Glycine max	CTG1	CT1	MTG1	MT1	China	Nei Meng Gu
CRR108456	Sheng Dou No.15	Glycine max	CTG1	CT1	MTG1	MT1	China	Nei Meng Gu
CRR108457	Meng Ke Dou No.4	Glycine max	CTG1	CT1	MTG1	MT1	China	Nei Meng Gu
CRR108458	Meng Ke Dou No.2	Glycine max	CTG1	CT1	MTG1	MT1	China	Nei Meng Gu
CRR108459	Meng Dou No.45	Glycine max	CTG1	CT2	MTG2	MT2	China	Nei Meng Gu
CRR108460	Meng Dou No.44	Glycine max	CTG1	CT1	MTG1	MT1	China	Nei Meng Gu
CRR108461	Meng Dou No.43	Glycine max	CTG1	CT1	MTG1	MT1	China	Nei Meng Gu
CRR108462	Meng Dou No.42	Glycine max	CTG1	CT2	MTG2	MT2	China	Nei Meng Gu
CRR108463	Meng Dou No.39	Glycine max	CTG1	CT1	MTG1	MT1	China	Nei Meng Gu
CRR108464	Meng Dou No.36 -2	Glycine max	CTG1	CT1	MTG1	MT1	China	Nei Meng Gu
CRR108465	Meng Dou No.359	Glycine max	CTG1	CT1	MTG1	MT1	China	Nei Meng Gu
CRR108466	Meng Dou No.30	Glycine max	CTG1	CT1	MTG1	MT1	China	Nei Meng Gu
CRR108467	Meng Dou No.13	Glycine max	CTG1	CT2	MTG2	MT2	China	Nei Meng Gu
CRR108468	Meng 1101	Glycine max	CTG1	CT2	MTG2	MT2	China	Nei Meng Gu
CRR108469	Deng Ke No.14	Glycine max	CTG1	CT2	MTG2	MT2	China	Nei Meng Gu
CRR108470	Chi Dou No.4	Glycine max	CTG1	CT1	MTG1	MT1	China	Nei Meng Gu
CRR108471	Chi Dou No.3	Glycine max	CTG1	CT1	MTG1	MT1	China	Nei Meng Gu
CRR108472	Ning Dou No.4	Glycine max	CTG1	CT1	MTG1	MT1	China	Ning Xia
CRR108473	Ning Dou No.3	Glycine max	CTG1	CT1	MTG1	MT1	China	Ning Xia
CRR108474	Qin Dou No.8	Glycine max	CTG1	CT1	MTG1	MT1	China	Shaan Xi
CRR108475	Qu Jiang Huang Keng Dong Dou	Glycine max	CTG1	CT1	MTG1	MT1	China	Shaan Xi
CRR108476	Qin Dou No.10	Glycine max	CTG1	CT1	MTG1	MT1	China	Shaan Xi
CRR108477	Lu Dou No.12	Glycine max	CTG1	CT1	MTG1	MT1	China	Shan Dong
CRR108478	He Dou No.21	Glycine max	CTG1	CT2	MTG2	MT2	China	Shan Dong
CRR108479	Shan Ning No.15	Glycine max	CTG1	CT1	MTG1	MT1	China	Shan Dong
CRR108480	Ji 087131	Glycine max	CTG1	CT1	MTG1	MT1	China	Shan Dong
CRR108481	Lu Guan Dou No.1	Glycine max	CTG1	CT1	MTG1	MT1	China	Shan Dong
CRR108482	Lin Dou No.9	Glycine max	CTG1	CT1	MTG1	MT1	China	Shan Dong
CRR108483	He 0547	Glycine max	CTG1	CT1	MTG1	MT1	China	Shan Dong
CRR108484	Gao Zuo Xuan No.1	Glycine max	CTG1	CT1	MTG1	MT1	China	Shan Dong
CRR108485	He Dou No.15	Glycine max	CTG1	CT1	MTG1	MT1	China	Shan Dong
CRR108486	Lu 96150	Glycine max	CTG1	CT1	MTG1	MT1	China	Shan Dong
CRR108487	Lu Dou No.10	Glycine max	CTG1	CT1	MTG1	MT1	China	Shan Dong
CRR108488	Lu Dou No.1	Glycine max	CTG1	CT1	MTG1	MT1	China	Shan Dong
CRR108489	Yan Huang No.3	Glycine max	CTG1	CT1	MTG1	MT1	China	Shan Dong
CRR108490	Wei Dou No.274	Glycine max	CTG1	CT1	MTG1	MT1	China	Shan Dong
CRR108491	He Dou No.14	Glycine max	CTG1	CT1	MTG1	MT1	China	Shan Dong
CRR108492	Shan Ning No.14	Glycine max	CTG1	CT1	MTG1	MT1	China	Shan Dong
CRR108493	Qi Huang No.36	Glycine max	CTG1	CT1	MTG1	MT1	China	Shan Dong
CRR108494	Qi Huang No.34 *	Glycine max	CTG1	CT1	MTG1	MT1	China	Shan Dong
CRR108495	Qi Huang No.35	Glycine max	CTG1	CT1	MTG1	MT1	China	Shan Dong
CRR108496	Ji 4103	Glycine max	CTG1	CT1	MTG1	MT1	China	Shan Dong
CRR108497	Wei Dou No.9	Glycine max	CTG1	CT1	MTG1	MT1	China	Shan Dong
CRR108498	Qi Huang No.29	Glycine max	CTG1	CT1	MTG1	MT1	China	Shan Dong
CRR108499	Qi Huang No.13	Glycine max	CTG1	CT4	MTG1	MT1	China	Shan Dong
CRR108500	De Dou 9916	Glycine max	CTG1	CT1	MTG1	MT1	China	Shan Dong
CRR108501	Lu Dou No.4 -2	Glycine max	CTG1	CT1	MTG1	MT1	China	Shan Dong
CRR108502	Qi Huang No.28 -1	Glycine max	CTG1	CT1	MTG1	MT1	China	Shan Dong
CRR108503	Qi Huang No.1	Glycine max	CTG1	CT1	MTG1	MT1	China	Shan Dong
CRR108504	Lu Ning Yi Hao	Glycine max	CTG1	CT1	MTG1	MT1	China	Shan Dong
CRR108505	Shan Ning No.18	Glycine max	CTG1	CT1	MTG1	MT1	China	Shan Dong
CRR108506	Shan Ning No.17	Glycine max	CTG1	CT1	MTG1	MT1	China	Shan Dong
CRR108507	Qi Nong No.5	Glycine max	CTG1	CT1	MTG1	MT1	China	Shan Dong
CRR108508	Qi Huang No.34 -2	Glycine max	CTG1	CT1	MTG1	MT1	China	Shan Dong
CRR108509	He Dou No.20	Glycine max	CTG1	CT4	MTG1	MT1	China	Shan Dong
CRR108510	He Dou No.12 -2	Glycine max	CTG4	CT5	MTG4	MT6	China	Shan Dong
CRR108511	Fen Dou No.61	Glycine max	CTG1	CT7	MTG1	MT1	China	Shan Xi
CRR108512	Fen Dou No.53	Glycine max	CTG1	CT1	MTG1	MT1	China	Shan Xi
CRR108513	SN Jian Zi -3	Glycine max	CTG1	CT1	MTG1	MT4	China	Shan Xi
CRR108514	XY501-2	Glycine max	CTG1	CT1	MTG1	MT1	China	Shan Xi
CRR108515	Shan Xi Huang Dou No.2	Glycine max	CTG1	CT1	MTG1	MT1	China	Shan Xi
CRR108516	SN Yuan Bai	Glycine max	CTG1	CT1	MTG1	MT4	China	Shan Xi
CRR108517	XY501-1	Glycine max	CTG1	CT1	MTG1	MT1	China	Shan Xi
CRR108518	SN Yuan Zi	Glycine max	CTG1	CT1	MTG1	MT4	China	Shan Xi
CRR108519	SN Jian Zi -5	Glycine max	CTG1	CT1	MTG1	MT1	China	Shan Xi
CRR108520	SN Jian Zi -1	Glycine max	CTG1	CT1	MTG1	MT4	China	Shan Xi
CRR108521	Jin Dou No.24	Glycine max	CTG1	CT1	MTG1	MT1	China	Shan Xi
CRR108522	JX-1	Glycine max	CTG1	CT1	MTG1	MT1	China	Shan Xi
CRR108523	SN Jian Bai	Glycine max	CTG1	CT1	MTG1	MT4	China	Shan Xi
CRR108524	SN Nian Zi -4	Glycine max	CTG1	CT1	MTG1	MT4	China	Shan Xi
CRR108525	SN Jian Zi -2	Glycine max	CTG1	CT1	MTG1	MT4	China	Shan Xi
CRR108526	L-6	Glycine max	CTG1	CT1	MTG1	MT1	China	Shan Xi
CRR108527	XY501-5	Glycine max	CTG1	CT1	MTG1	MT1	China	Shan Xi
CRR108528	Fen Dou No.97	Glycine max	CTG1	CT7	MTG1	MT1	China	Shan Xi
CRR108529	Jin Dou No.32	Glycine max	CTG1	CT1	MTG1	MT1	China	Shan Xi
CRR108530	XY501-3	Glycine max	CTG1	CT1	MTG1	MT1	China	Shan Xi
CRR108531	Jin Dou No.3	Glycine max	CTG1	CT1	MTG1	MT1	China	Shan Xi
CRR108532	Jin Dou No.40	Glycine max	CTG1	CT1	MTG1	MT1	China	Shan Xi
CRR108533	JX-2	Glycine max	CTG1	CT1	MTG1	MT1	China	Shan Xi
CRR108534	Jin Da No.53	Glycine max	CTG1	CT1	MTG1	MT1	China	Shan Xi
CRR108535	Jin Dou No.12	Glycine max	CTG1	CT33	MTG1	MT1	China	Shan Xi
CRR108536	Jin Dou No.33	Glycine max	CTG1	CT1	MTG1	MT1	China	Shan Xi
CRR108537	Fen Dou No.45	Glycine max	CTG1	CT1	MTG1	MT1	China	Shan Xi
CRR108538	Jin Dou No.42	Glycine max	CTG1	CT1	MTG1	MT1	China	Shan Xi
CRR108539	Jin Dou No.482	Glycine max	CTG1	CT1	MTG1	MT1	China	Shan Xi
CRR108540	Fen Dou No.77	Glycine max	CTG1	CT1	MTG1	MT1	China	Shan Xi
CRR108541	Jin Yi No.42	Glycine max	CTG1	CT1	MTG1	MT1	China	Shan Xi
CRR108542	Jin Dou No.8	Glycine max	CTG1	CT1	MTG1	MT1	China	Shan Xi
CRR108543	Fen Dou No.50	Glycine max	CTG1	CT7	MTG1	MT1	China	Shan Xi
CRR108544	XY501-4	Glycine max	CTG1	CT1	MTG1	MT1	China	Shan Xi
CRR108545	XY501-6	Glycine max	CTG1	CT1	MTG1	MT1	China	Shan Xi
CRR108546	Jin Dou No.7	Glycine max	CTG1	CT7	MTG1	MT1	China	Shan Xi
CRR108547	Fen Dou No.72	Glycine max	CTG1	CT7	MTG1	MT1	China	Shan Xi
CRR108548	Jin Da No.36	Glycine max	CTG1	CT1	MTG1	MT1	China	Shan Xi
CRR108549	Jin Dou No.22	Glycine max	CTG1	CT1	MTG1	MT1	China	Shan Xi
CRR108550	SN 501	Glycine max	CTG1	CT1	MTG1	MT1	China	Shan Xi
CRR108551	Jin Zao 1251	Glycine max	CTG1	CT1	MTG1	MT4	China	Shan Xi
CRR108552	Jin Dou No.38	Glycine max	CTG1	CT1	MTG1	MT1	China	Shan Xi
CRR108553	Jin Dou No.15 -1	Glycine max	CTG1	CT1	MTG1	MT4	China	Shan Xi
CRR108554	Jin Dou No.4	Glycine max	CTG1	CT1	MTG1	MT4	China	Shan Xi
CRR108555	Jin Dou No.18	Glycine max	CTG1	CT1	MTG1	MT1	China	Shan Xi
CRR108556	Jin Yi No.19	Glycine max	CTG1	CT1	MTG1	MT1	China	Shan Xi
CRR108557	Fen Dou 5826	Glycine max	CTG1	CT1	MTG1	MT1	China	Shan Xi
CRR108558	Jin Yi No.30	Glycine max	CTG1	CT1	MTG1	MT1	China	Shan Xi
CRR108559	Jin Da No.80	Glycine max	CTG1	CT1	MTG1	MT1	China	Shan Xi
CRR108560	Jin Zao 1252	Glycine max	CTG1	CT1	MTG1	MT1	China	Shan Xi
CRR108561	Jin Yi No.20	Glycine max	CTG1	CT1	MTG1	MT1	China	Shan Xi
CRR108562	Fen Dou No.71	Glycine max	CTG1	CT1	MTG1	MT1	China	Shan Xi
CRR108563	Jin Da No.57	Glycine max	CTG1	CT1	MTG1	MT1	China	Shan Xi
CRR108564	Fen Dou No.11	Glycine max	CTG1	CT1	MTG1	MT4	China	Shan Xi
CRR108565	Jin Yi No.9	Glycine max	CTG1	CT1	MTG1	MT1	China	Shan Xi
CRR108566	Zhang Nong No.5	Glycine max	CTG1	CT1	MTG1	MT1	China	Shan Xi
CRR108567	Jin Dou No.31	Glycine max	CTG1	CT1	MTG1	MT1	China	Shan Xi
CRR108568	Fen Dou No.31 -2	Glycine max	CTG1	CT1	MTG1	MT1	China	Shan Xi
CRR108569	Zhang Nong No.14	Glycine max	CTG1	CT1	MTG1	MT1	China	Shan Xi
CRR108570	Jin Dou 7203-3	Glycine max	CTG1	CT1	MTG1	MT1	China	Shan Xi
CRR108571	Fen Dou No.31 -1	Glycine max	CTG1	CT1	MTG1	MT1	China	Shan Xi
CRR108572	Zhang Nong No.4	Glycine max	CTG1	CT1	MTG1	MT1	China	Shan Xi
CRR108573	Zhang Nong No.21	Glycine max	CTG1	CT1	MTG1	MT1	China	Shan Xi
CRR108574	Jin Dou No.15 -2	Glycine max	CTG1	CT1	MTG1	MT4	China	Shan Xi
CRR108575	Jin Dou No.13 -1	Glycine max	CTG1	CT1	MTG1	MT1	China	Shan Xi
CRR108576	Jin Dou No.11	Glycine max	CTG1	CT1	MTG1	MT1	China	Shan Xi
CRR108577	Jin Dou No.9	Glycine max	CTG1	CT1	MTG1	MT4	China	Shan Xi
CRR108578	Jin Dou No.23 Big Seed	Glycine max	CTG1	CT7	MTG1	MT1	China	Shan Xi
CRR108579	Jin Dou No.13 -2	Glycine max	CTG1	CT1	MTG1	MT1	China	Shan Xi
CRR108580	Zhang Nong No.23	Glycine max	CTG1	CT1	MTG1	MT1	China	Shan Xi
CRR108581	Jin Ai No.5	Glycine max	CTG1	CT1	MTG1	MT1	China	Shan Xi
CRR108582	Tai Yuan No.47	Glycine max	CTG1	CT1	MTG1	MT4	China	Shan Xi
CRR108583	Jin Dou No.5	Glycine max	CTG1	CT1	MTG1	MT4	China	Shan Xi
CRR108584	Jin Dou 23 Mt	Glycine max	CTG1	CT7	MTG1	MT1	China	Shan Xi
CRR108585	Jin Dou No.6	Glycine max	CTG1	CT1	MTG1	MT4	China	Shan Xi
CRR108586	Jin Dou No.514	Glycine max	CTG1	CT1	MTG1	MT1	China	Shan Xi
CRR108587	Zhang Nong No.20	Glycine max	CTG1	CT1	MTG1	MT1	China	Shan Xi
CRR108588	Zhang Nong No.19	Glycine max	CTG1	CT1	MTG1	MT1	China	Shan Xi
CRR108589	Jin Dou No.47	Glycine max	CTG1	CT1	MTG1	MT4	China	Shan Xi
CRR108590	Jin Dou No.39 -2	Glycine max	CTG1	CT2	MTG2	MT2	China	Shan Xi
CRR108591	Jin Dou No.19 -2	Glycine max	CTG1	CT1	MTG1	MT1	China	Shan Xi
CRR108592	Fen Dou No.93	Glycine max	CTG1	CT1	MTG1	MT1	China	Shan Xi
CRR108593	Jia Ding Shang Hai Dou	Glycine max	CTG1	CT2	MTG2	MT2	China	Shang Hai
CRR108594	Chuan Dou No.6	Glycine max	CTG1	CT1	MTG1	MT1	China	Si Chuan
CRR108595	Gong Dou No.12	Glycine max	CTG1	CT1	MTG1	MT1	China	Si Chuan
CRR108596	Nan Xia Dou No.25 -1	Glycine max	CTG4	CT5	MTG4	MT6	China	Si Chuan
CRR108597	Dian Jiang Zao Huang Dou	Glycine max	CTG1	CT1	MTG1	MT1	China	Si Chuan
CRR108598	Jing Huang No.352	Glycine max	CTG2	CT3	MTG3	MT3	China	Si Chuan
CRR108599	Nan Xia Dou No.25 -2	Glycine max	CTG4	CT5	MTG4	MT6	China	Si Chuan
CRR108600	Xin Ba Da No.2	Glycine max	CTG1	CT1	MTG1	MT1	China	Xin Jiang
CRR108601	Dian 86-5	Glycine max	CTG1	CT4	MTG1	MT1	China	Yun Nan
CRR108602	Dian 86-4	Glycine max	CTG1	CT1	MTG1	MT1	China	Yun Nan
CRR108603	Yi Wu Liu Wang	Glycine max	CTG1	CT1	MTG1	MT1	China	Zhe Jiang
CRR108604	Lan Xi Da Qing Dou	Glycine max	CTG1	CT2	MTG2	MT2	China	Zhe Jiang
CRR108605	Sheng Xian Qing Ming Dou	Glycine max	CTG1	CT1	MTG1	MT1	China	Zhe Jiang
CRR108606	Xian Ju Xiao Hei Dou	Glycine max	CTG2	CT3	MTG3	MT3	China	Zhe Jiang
CRR108607	Yu Hang Liu Wang	Glycine max	CTG1	CT2	MTG2	MT2	China	Zhe Jiang
CRR108608	Yong Kang Tie Jiang Dou	Glycine max	CTG1	CT1	MTG1	MT1	China	Zhe Jiang
CRR108609	Zhe Chun No.3	Glycine max	CTG1	CT1	MTG1	MT1	China	Zhe Jiang
CRR108610	Feng Dou Zao Hei Dou	Glycine max	CTG1	CT1	MTG1	MT1	China	Chong Qing
CRR108611	PI 548384	Glycine max	CTG1	CT2	MTG2	MT2	Japan
CRR108612	PI 548337	Glycine max	CTG1	CT1	MTG1	MT1	Japan
CRR108613	PI 548416	Glycine max	CTG1	CT1	MTG1	MT1	Japan
CRR108614	PI 548407	Glycine max	CTG1	CT1	MTG1	MT1	Japan
CRR108615	PI 548325	Glycine max	CTG1	CT1	MTG1	MT1	Russian Federation
CRR108616	PI 591547 -1	Glycine max	CTG1	CT1	MTG1	MT1	United States
CRR108617	PI 547679	Glycine max	CTG1	CT1	MTG1	MT1	United States
CRR108618	Ai Ka No.166	Glycine max	CTG1	CT1	MTG1	MT1	United States
CRR108619	PI 547722	Glycine max	CTG1	CT1	MTG1	MT1	United States
CRR108620	PI 547700	Glycine max	CTG1	CT1	MTG1	MT1	United States
CRR108621	PI 547756	Glycine max	CTG1	CT1	MTG1	MT1	United States
CRR108622	PI 547708	Glycine max	CTG1	CT1	MTG1	MT1	United States
CRR108623	PI 547709	Glycine max	CTG1	CT1	MTG1	MT1	United States
CRR108624	PI 547754	Glycine max	CTG1	CT1	MTG1	MT1	United States
CRR108625	PI 547735	Glycine max	CTG1	CT1	MTG1	MT1	United States
CRR108626	PI 547760	Glycine max	CTG1	CT1	MTG1	MT1	United States
CRR108627	PI 547689	Glycine max	CTG1	CT1	MTG1	MT1	United States
CRR108628	PI 547787	Glycine max	CTG1	CT1	MTG1	MT1	United States
CRR108629	PI 547715	Glycine max	CTG1	CT1	MTG1	MT1	United States
CRR108630	PI 547766	Glycine max	CTG1	CT1	MTG1	MT1	United States
CRR108631	PI 547725	Glycine max	CTG1	CT1	MTG1	MT1	United States
CRR108632	PI 547698	Glycine max	CTG1	CT1	MTG1	MT1	United States
CRR108633	PI 561405	Glycine max	CTG1	CT1	MTG1	MT1	United States
CRR108634	PI 547558	Glycine max	CTG1	CT1	MTG1	MT1	United States
CRR108635	PI 547873	Glycine max	CTG1	CT1	MTG1	MT1	United States
CRR108636	PI 547844	Glycine max	CTG1	CT1	MTG1	MT1	United States
CRR108637	PI 547850	Glycine max	CTG1	CT1	MTG1	MT1	United States
CRR108638	PI 547499	Glycine max	CTG1	CT1	MTG1	MT1	United States
CRR108639	PI 547875	Glycine max	CTG1	CT1	MTG1	MT1	United States
CRR108640	PI 547889	Glycine max	CTG1	CT1	MTG1	MT1	United States
CRR108641	PI 547838	Glycine max	CTG1	CT1	MTG1	MT1	United States
CRR108642	PI 547637	Glycine max	CTG1	CT1	MTG1	MT1	United States
CRR108643	PI 547421	Glycine max	CTG1	CT1	MTG1	MT1	United States
CRR108644	PI 547717	Glycine max	CTG1	CT1	MTG1	MT1	United States
CRR108645	PI 547860	Glycine max	CTG1	CT1	MTG1	MT1	United States
CRR108646	PI 547835	Glycine max	CTG1	CT1	MTG1	MT1	United States
CRR108647	PI 547677	Glycine max	CTG1	CT1	MTG1	MT1	United States
CRR108648	PI 547871	Glycine max	CTG1	CT1	MTG1	MT1	United States
CRR108649	PI 547642	Glycine max	CTG1	CT1	MTG1	MT1	United States
CRR108650	PI 547678	Glycine max	CTG1	CT1	MTG1	MT1	United States
CRR108651	PI 547509	Glycine max	CTG1	CT1	MTG1	MT1	United States
CRR108652	PI 547693	Glycine max	CTG1	CT1	MTG1	MT1	United States
CRR108653	PI 547842	Glycine max	CTG1	CT1	MTG1	MT1	United States
CRR108654	PI 547764	Glycine max	CTG1	CT1	MTG1	MT1	United States
CRR108655	PI 547696	Glycine max	CTG1	CT1	MTG1	MT1	United States
CRR108656	PI 547705	Glycine max	CTG1	CT1	MTG1	MT1	United States
CRR108657	PI 547739	Glycine max	CTG1	CT1	MTG1	MT1	United States
CRR108658	PI 547439	Glycine max	CTG1	CT1	MTG1	MT1	United States
CRR108659	PI 547428	Glycine max	CTG1	CT1	MTG1	MT1	United States
CRR108660	PI 547843	Glycine max	CTG1	CT1	MTG1	MT1	United States
CRR108661	PI 547697	Glycine max	CTG1	CT1	MTG1	MT1	United States
CRR108662	PI 547425	Glycine max	CTG1	CT1	MTG1	MT1	United States
CRR108663	PI 547683	Glycine max	CTG1	CT1	MTG1	MT1	United States
CRR108664	PI 547872	Glycine max	CTG1	CT1	MTG1	MT1	United States
CRR108665	PI 547718	Glycine max	CTG1	CT1	MTG1	MT1	United States
CRR108666	PI 547422	Glycine max	CTG1	CT1	MTG1	MT1	United States
CRR108667	PI 547704	Glycine max	CTG1	CT1	MTG1	MT1	United States
CRR108668	PI 547751	Glycine max	CTG1	CT1	MTG1	MT1	United States
CRR108669	PI 547761	Glycine max	CTG1	CT1	MTG1	MT1	United States
CRR108670	PI 547877	Glycine max	CTG1	CT1	MTG1	MT1	United States
CRR108671	PI 509044	Glycine max	CTG1	CT1	MTG1	MT1	United States
CRR108672	PI 547485	Glycine max	CTG1	CT1	MTG1	MT1	United States
CRR108673	PI 547846	Glycine max	CTG1	CT1	MTG1	MT1	United States
CRR108674	PI 547721	Glycine max	CTG1	CT1	MTG1	MT1	United States
CRR108675	PI 547880	Glycine max	CTG1	CT1	MTG1	MT1	United States
CRR108676	PI 547653	Glycine max	CTG1	CT1	MTG1	MT1	United States
CRR108677	PI 547885	Glycine max	CTG1	CT1	MTG1	MT1	United States
CRR108678	PI 547630	Glycine max	CTG1	CT1	MTG1	MT1	United States
CRR108679	PI 553052	Glycine max	CTG1	CT1	MTG1	MT1	United States
CRR108680	Bragg	Glycine max	CTG1	CT1	MTG1	MT1	United States
CRR108681	PI 547757	Glycine max	CTG1	CT1	MTG1	MT1	United States
CRR108682	PI 547740	Glycine max	CTG1	CT1	MTG1	MT1	United States
CRR108683	PI 547692	Glycine max	CTG1	CT1	MTG1	MT1	United States
CRR108684	PI 547776	Glycine max	CTG1	CT1	MTG1	MT1	United States
CRR108685	Hack	Glycine max	CTG1	CT1	MTG1	MT1	United States
CRR108686	PI 548314	Glycine max	CTG1	CT1	MTG1	MT1	United States
CRR108687	PI 547729	Glycine max	CTG1	CT1	MTG1	MT1	United States
CRR108688	PI 547618	Glycine max	CTG1	CT1	MTG1	MT1	United States
CRR108689	PI 547531	Glycine max	CTG1	CT1	MTG1	MT1	United States
CRR108690	PI 547522	Glycine max	CTG1	CT1	MTG1	MT1	United States
CRR108691	PI 547482	Glycine max	CTG1	CT1	MTG1	MT1	United States
CRR108692	IL1	Glycine max	CTG1	CT1	MTG1	MT1	United States
CRR108693	PI 548167	Glycine max	CTG1	CT2	MTG2	MT2	United States
CRR108694	PI 548219	Glycine max	CTG1	CT1	MTG1	MT1	United States
CRR108695	PI 547414	Glycine max	CTG1	CT1	MTG1	MT1	United States
CRR108696	CN210	Glycine max	CTG1	CT1	MTG1	MT1	United States
CRR108697	PI 547426	Glycine max	CTG1	CT1	MTG1	MT1	United States
CRR108698	PI 547811	Glycine max	CTG1	CT1	MTG1	MT1	United States
CRR108699	PI 547530	Glycine max	CTG1	CT1	MTG1	MT1	United States
CRR108700	PI 548173	Glycine max	CTG1	CT2	MTG2	MT2	United States
CRR108701	Bell	Glycine max	CTG1	CT1	MTG1	MT1	United States
CRR108702	PI 548161	Glycine max	CTG1	CT2	MTG2	MT2	United States
CRR108703	WL82	Glycine max	CTG1	CT1	MTG1	MT1	United States
CRR108704	PI 591547 -2	Glycine max	CTG1	CT1	MTG1	MT1	United States
CRR108705	L77-1794	Glycine max	CTG1	CT1	MTG1	MT1	United States
CRR108706	PI 547832	Glycine max	CTG1	CT1	MTG1	MT1	United States
CRR108707	PI 547891	Glycine max	CTG1	CT1	MTG1	MT1	United States
CRR108708	PI 533657	Glycine max	CTG1	CT1	MTG1	MT1	United States
CRR108709	PI 634761	Glycine max	CTG1	CT1	MTG1	MT1	United States
CRR108710	PI 597382	Glycine max	CTG1	CT1	MTG1	MT1	United States
CRR108711	PI 548188	Glycine max	CTG1	CT1	MTG1	MT1	United States
CRR108712	PI 548632	Glycine max	CTG1	CT1	MTG1	MT1	United States
CRR108713	PI 547719	Glycine max	CTG1	CT1	MTG1	MT1	United States
CRR108714	IL2	Glycine max	CTG1	CT1	MTG1	MT1	United States
CRR108715	Kunitz	Glycine max	CTG1	CT1	MTG1	MT1	United States
CRR108716	PI 540556	Glycine max	CTG1	CT1	MTG1	MT1	United States
CRR108717	PI 547537	Glycine max	CTG1	CT2	MTG2	MT2	United States
CRR108718	Franklin	Glycine max	CTG1	CT1	MTG1	MT1	United States
CRR108719	Fayette	Glycine max	CTG1	CT1	MTG1	MT1	United States
CRR108720	PI 548160	Glycine max	CTG1	CT2	MTG2	MT2	United States
CRR108721	PI 547597	Glycine max	CTG1	CT1	MTG1	MT1	United States
CRR108722	PI 548180	Glycine max	CTG1	CT1	MTG1	MT1	United States
CRR108723	PI 591541 -1	Glycine max	CTG1	CT1	MTG1	MT1	United States
CRR108724	PI 547777	Glycine max	CTG1	CT1	MTG1	MT1	United States
CRR108725	PI 547638	Glycine max	CTG1	CT1	MTG1	MT1	United States
CRR108726	PI 547542	Glycine max	CTG1	CT1	MTG1	MT1	United States
CRR108727	PI 547778	Glycine max	CTG1	CT1	MTG1	MT1	United States
CRR108728	Nile	Glycine max	CTG1	CT1	MTG1	MT1	United States
CRR108729	PI 547501	Glycine max	CTG1	CT1	MTG1	MT1	United States
CRR108730	PI 547819	Glycine max	CTG1	CT1	MTG1	MT1	United States
CRR108731	PI 542046	Glycine max	CTG1	CT2	MTG2	MT2	United States
CRR108732	PI 547816	Glycine max	CTG1	CT1	MTG1	MT1	United States
CRR108733	PI 548507	Glycine max	CTG1	CT1	MTG1	MT1	United States
CRR108734	T295 H	Glycine max	CTG1	CT1	MTG1	MT1	United States
CRR108735	PI 548177	Glycine max	CTG1	CT1	MTG1	MT1	United States
CRR108736	Hark	Glycine max	CTG1	CT1	MTG1	MT1	United States
CRR108737	Vinton	Glycine max	CTG1	CT1	MTG1	MT1	United States
CRR108738	Weber	Glycine max	CTG1	CT1	MTG1	MT1	United States
CRR108739	SS202	Glycine max	CTG1	CT1	MTG1	MT1	United States
CRR108740	HP202	Glycine max	CTG1	CT1	MTG1	MT1	United States
CRR108741	PI 548543	Glycine max	CTG1	CT1	MTG1	MT1	United States
CRR108742	PI 548690	Glycine max	CTG1	CT1	MTG1	MT1	United States
CRR108743	PI 539864	Glycine max	CTG1	CT1	MTG1	MT1	United States
CRR108744	PI 597656	Glycine max	CTG1	CT1	MTG1	MT1	United States
CRR108745	Kim	Glycine max	CTG1	CT1	MTG1	MT1	United States
CRR108746	SS201	Glycine max	CTG1	CT1	MTG1	MT1	United States
CRR108747	Kenwood	Glycine max	CTG1	CT1	MTG1	MT1	United States
CRR108748	PI 548551	Glycine max	CTG1	CT1	MTG1	MT1	United States
[truncated: 582 more rows]
